# Supplementary material for: Global patterns of insect diversification: towards a reconciliation of fossil and molecular evidence?
Source: Sci Rep. 2016 Jan 18;6:19208. doi: 10.1038/srep19208 (PMC4725974; doi:10.1038/srep19208)
Supplement: Supplementary Table S1 [file srep19208-s1.xls]

## Sheet: Table S1 - Insect_orders.txt
Species	Status	min_age	max_age
Blattodea	extant	0.000	0.012
Blattodea	extant	0.000	0.012
Blattodea	extant	0.000	0.012
Blattodea	extant	0.000	0.012
Blattodea	extant	0.000	0.012
Blattodea	extant	0.000	0.012
Blattodea	extant	0.000	0.012
Blattodea	extant	0.000	0.012
Blattodea	extant	0.000	0.012
Blattodea	extant	0.000	0.012
Blattodea	extant	0.000	0.012
Blattodea	extant	0.000	0.012
Blattodea	extant	0.000	0.012
Blattodea	extant	0.000	0.012
Blattodea	extant	0.000	0.012
Blattodea	extant	0.000	0.012
Blattodea	extant	0.012	2.588
Blattodea	extant	105.300	112.600
Blattodea	extant	109.000	112.600
Blattodea	extant	109.000	112.600
Blattodea	extant	11.608	12.700
Blattodea	extant	11.608	12.700
Blattodea	extant	11.608	12.700
Blattodea	extant	11.608	12.700
Blattodea	extant	11.608	12.700
Blattodea	extant	11.608	12.700
Blattodea	extant	11.608	12.700
Blattodea	extant	11.608	15.970
Blattodea	extant	11.608	15.970
Blattodea	extant	11.608	15.970
Blattodea	extant	11.608	15.970
Blattodea	extant	11.608	15.970
Blattodea	extant	11.608	15.970
Blattodea	extant	11.608	15.970
Blattodea	extant	11.608	15.970
Blattodea	extant	112.600	122.460
Blattodea	extant	112.600	122.460
Blattodea	extant	112.600	122.460
Blattodea	extant	112.600	122.460
Blattodea	extant	112.600	122.460
Blattodea	extant	112.600	122.460
Blattodea	extant	112.600	122.460
Blattodea	extant	112.600	122.460
Blattodea	extant	112.600	122.460
Blattodea	extant	112.600	122.460
Blattodea	extant	112.600	122.460
Blattodea	extant	112.600	122.460
Blattodea	extant	112.600	122.460
Blattodea	extant	112.600	122.460
Blattodea	extant	112.600	122.460
Blattodea	extant	112.600	122.460
Blattodea	extant	112.600	122.460
Blattodea	extant	112.600	122.460
Blattodea	extant	112.600	122.460
Blattodea	extant	112.600	122.460
Blattodea	extant	112.600	122.460
Blattodea	extant	112.600	122.460
Blattodea	extant	112.600	122.460
Blattodea	extant	112.600	122.460
Blattodea	extant	112.600	122.460
Blattodea	extant	112.600	122.460
Blattodea	extant	112.600	122.460
Blattodea	extant	112.600	122.460
Blattodea	extant	112.600	122.460
Blattodea	extant	112.600	122.460
Blattodea	extant	112.600	122.460
Blattodea	extant	112.600	122.460
Blattodea	extant	112.600	122.460
Blattodea	extant	112.600	122.460
Blattodea	extant	112.600	122.460
Blattodea	extant	112.600	122.460
Blattodea	extant	112.600	122.460
Blattodea	extant	112.600	122.460
Blattodea	extant	112.600	122.460
Blattodea	extant	112.600	122.460
Blattodea	extant	112.600	122.460
Blattodea	extant	112.600	122.460
Blattodea	extant	112.600	122.460
Blattodea	extant	112.600	122.460
Blattodea	extant	112.600	122.460
Blattodea	extant	112.600	122.460
Blattodea	extant	112.600	122.460
Blattodea	extant	112.600	122.460
Blattodea	extant	112.600	122.460
Blattodea	extant	112.600	122.460
Blattodea	extant	112.600	122.460
Blattodea	extant	112.600	122.460
Blattodea	extant	112.600	122.460
Blattodea	extant	112.600	122.460
Blattodea	extant	112.600	125.450
Blattodea	extant	112.600	125.450
Blattodea	extant	112.600	125.450
Blattodea	extant	112.600	125.450
Blattodea	extant	112.600	125.450
Blattodea	extant	112.600	125.450
Blattodea	extant	112.600	125.450
Blattodea	extant	112.600	125.450
Blattodea	extant	112.600	125.450
Blattodea	extant	112.600	125.450
Blattodea	extant	112.600	125.450
Blattodea	extant	112.600	125.450
Blattodea	extant	112.600	125.450
Blattodea	extant	112.600	125.450
Blattodea	extant	112.600	125.450
Blattodea	extant	112.600	125.450
Blattodea	extant	112.600	125.450
Blattodea	extant	112.600	125.450
Blattodea	extant	112.600	125.450
Blattodea	extant	112.600	125.450
Blattodea	extant	112.600	125.450
Blattodea	extant	112.600	125.450
Blattodea	extant	112.600	125.450
Blattodea	extant	112.600	125.450
Blattodea	extant	112.600	125.450
Blattodea	extant	112.600	125.450
Blattodea	extant	112.600	125.450
Blattodea	extant	112.600	125.450
Blattodea	extant	112.600	125.450
Blattodea	extant	112.600	125.450
Blattodea	extant	112.600	125.450
Blattodea	extant	112.600	125.450
Blattodea	extant	112.600	125.450
Blattodea	extant	112.600	125.450
Blattodea	extant	112.600	125.450
Blattodea	extant	112.600	125.450
Blattodea	extant	112.600	125.450
Blattodea	extant	112.600	125.450
Blattodea	extant	112.600	125.450
Blattodea	extant	112.600	125.450
Blattodea	extant	112.600	125.450
Blattodea	extant	112.600	125.450
Blattodea	extant	112.600	125.450
Blattodea	extant	112.600	125.450
Blattodea	extant	112.600	125.450
Blattodea	extant	112.600	125.450
Blattodea	extant	112.600	125.450
Blattodea	extant	112.600	125.450
Blattodea	extant	112.600	125.450
Blattodea	extant	112.600	125.450
Blattodea	extant	112.600	125.450
Blattodea	extant	112.600	125.450
Blattodea	extant	112.600	125.450
Blattodea	extant	112.600	125.450
Blattodea	extant	112.600	125.450
Blattodea	extant	112.600	125.450
Blattodea	extant	112.600	125.450
Blattodea	extant	112.600	125.450
Blattodea	extant	112.600	125.450
Blattodea	extant	112.600	125.450
Blattodea	extant	112.600	125.450
Blattodea	extant	112.600	125.450
Blattodea	extant	112.600	125.450
Blattodea	extant	112.600	125.450
Blattodea	extant	112.600	125.450
Blattodea	extant	112.600	125.450
Blattodea	extant	112.600	125.450
Blattodea	extant	112.600	125.450
Blattodea	extant	112.600	125.450
Blattodea	extant	112.600	125.450
Blattodea	extant	112.600	125.450
Blattodea	extant	112.600	125.450
Blattodea	extant	112.600	125.450
Blattodea	extant	112.600	125.450
Blattodea	extant	112.600	125.450
Blattodea	extant	112.600	125.450
Blattodea	extant	112.600	125.450
Blattodea	extant	112.600	125.450
Blattodea	extant	112.600	125.450
Blattodea	extant	112.600	125.450
Blattodea	extant	112.600	125.450
Blattodea	extant	112.600	125.450
Blattodea	extant	112.600	125.450
Blattodea	extant	112.600	125.450
Blattodea	extant	112.600	125.450
Blattodea	extant	112.600	125.450
Blattodea	extant	112.600	125.450
Blattodea	extant	112.600	125.450
Blattodea	extant	112.600	125.450
Blattodea	extant	112.600	125.450
Blattodea	extant	112.600	125.450
Blattodea	extant	112.600	125.450
Blattodea	extant	112.600	125.450
Blattodea	extant	112.600	125.450
Blattodea	extant	112.600	125.450
Blattodea	extant	112.600	125.450
Blattodea	extant	112.600	125.450
Blattodea	extant	112.600	125.450
Blattodea	extant	112.600	125.450
Blattodea	extant	112.600	125.450
Blattodea	extant	112.600	125.450
Blattodea	extant	112.600	125.450
Blattodea	extant	112.600	125.450
Blattodea	extant	112.600	125.450
Blattodea	extant	112.600	125.450
Blattodea	extant	112.600	125.450
Blattodea	extant	112.600	125.450
Blattodea	extant	112.600	125.450
Blattodea	extant	112.600	125.450
Blattodea	extant	112.600	125.450
Blattodea	extant	112.600	125.450
Blattodea	extant	112.600	125.450
Blattodea	extant	112.600	125.450
Blattodea	extant	112.600	125.450
Blattodea	extant	112.600	125.450
Blattodea	extant	112.600	125.450
Blattodea	extant	112.600	125.450
Blattodea	extant	112.600	125.450
Blattodea	extant	112.600	125.450
Blattodea	extant	112.600	125.450
Blattodea	extant	112.600	125.450
Blattodea	extant	112.600	125.450
Blattodea	extant	112.600	125.450
Blattodea	extant	112.600	125.450
Blattodea	extant	112.600	125.450
Blattodea	extant	112.600	125.450
Blattodea	extant	112.600	125.450
Blattodea	extant	112.600	125.450
Blattodea	extant	119.65	119.65
Blattodea	extant	12.700	13.650
Blattodea	extant	122.460	125.450
Blattodea	extant	122.460	125.450
Blattodea	extant	122.460	125.450
Blattodea	extant	122.460	125.450
Blattodea	extant	125.450	130.000
Blattodea	extant	125.450	130.000
Blattodea	extant	125.450	130.000
Blattodea	extant	125.450	130.000
Blattodea	extant	125.450	130.000
Blattodea	extant	125.450	130.000
Blattodea	extant	125.450	130.000
Blattodea	extant	125.450	130.000
Blattodea	extant	125.450	130.000
Blattodea	extant	125.450	130.000
Blattodea	extant	125.450	130.000
Blattodea	extant	125.450	130.000
Blattodea	extant	125.450	130.000
Blattodea	extant	125.450	130.000
Blattodea	extant	125.450	130.000
Blattodea	extant	125.450	130.000
Blattodea	extant	125.450	130.000
Blattodea	extant	125.450	130.000
Blattodea	extant	125.450	130.000
Blattodea	extant	125.450	130.000
Blattodea	extant	125.450	130.000
Blattodea	extant	125.450	130.000
Blattodea	extant	125.450	130.000
Blattodea	extant	125.450	130.000
Blattodea	extant	125.450	130.000
Blattodea	extant	125.450	130.000
Blattodea	extant	125.450	130.000
Blattodea	extant	125.450	130.000
Blattodea	extant	125.450	130.000
Blattodea	extant	125.450	130.000
Blattodea	extant	125.450	130.000
Blattodea	extant	125.450	130.000
Blattodea	extant	125.450	130.000
Blattodea	extant	125.450	130.000
Blattodea	extant	125.450	130.000
Blattodea	extant	125.450	130.000
Blattodea	extant	125.450	130.000
Blattodea	extant	125.450	130.000
Blattodea	extant	125.450	130.000
Blattodea	extant	125.450	130.000
Blattodea	extant	125.450	130.000
Blattodea	extant	125.450	130.000
Blattodea	extant	125.450	130.000
Blattodea	extant	125.450	130.000
Blattodea	extant	125.450	130.000
Blattodea	extant	125.450	130.000
Blattodea	extant	125.450	130.000
Blattodea	extant	125.450	130.000
Blattodea	extant	125.450	130.000
Blattodea	extant	125.450	130.000
Blattodea	extant	125.450	130.000
Blattodea	extant	125.450	130.000
Blattodea	extant	125.450	130.000
Blattodea	extant	125.450	130.000
Blattodea	extant	125.450	130.000
Blattodea	extant	125.450	130.000
Blattodea	extant	125.450	130.000
Blattodea	extant	125.450	130.000
Blattodea	extant	125.450	130.000
Blattodea	extant	13.650	15.970
Blattodea	extant	13.650	15.970
Blattodea	extant	13.650	15.970
Blattodea	extant	13.650	15.970
Blattodea	extant	13.650	15.970
Blattodea	extant	13.650	15.970
Blattodea	extant	13.650	15.970
Blattodea	extant	13.650	15.970
Blattodea	extant	13.650	15.970
Blattodea	extant	13.650	15.970
Blattodea	extant	13.650	15.970
Blattodea	extant	13.650	15.970
Blattodea	extant	13.650	15.970
Blattodea	extant	13.650	15.970
Blattodea	extant	13.650	15.970
Blattodea	extant	13.650	15.970
Blattodea	extant	13.650	15.970
Blattodea	extant	13.650	15.970
Blattodea	extant	13.650	15.970
Blattodea	extant	13.650	15.970
Blattodea	extant	13.650	15.970
Blattodea	extant	13.650	15.970
Blattodea	extant	13.650	15.970
Blattodea	extant	13.650	15.970
Blattodea	extant	13.650	20.430
Blattodea	extant	13.650	20.430
Blattodea	extant	13.650	20.430
Blattodea	extant	13.650	20.430
Blattodea	extant	13.650	20.430
Blattodea	extant	13.650	20.430
Blattodea	extant	13.650	20.430
Blattodea	extant	13.650	20.430
Blattodea	extant	13.650	20.430
Blattodea	extant	13.650	20.430
Blattodea	extant	13.650	20.430
Blattodea	extant	13.650	20.430
Blattodea	extant	13.650	20.430
Blattodea	extant	13.650	20.430
Blattodea	extant	13.650	20.430
Blattodea	extant	13.650	20.430
Blattodea	extant	13.650	20.430
Blattodea	extant	13.650	20.430
Blattodea	extant	13.650	20.430
Blattodea	extant	13.650	20.430
Blattodea	extant	13.650	20.430
Blattodea	extant	13.650	20.430
Blattodea	extant	13.650	20.430
Blattodea	extant	13.650	20.430
Blattodea	extant	13.650	20.430
Blattodea	extant	13.650	20.430
Blattodea	extant	13.650	20.430
Blattodea	extant	13.650	20.430
Blattodea	extant	13.650	20.430
Blattodea	extant	13.650	20.430
Blattodea	extant	13.650	20.430
Blattodea	extant	13.650	20.430
Blattodea	extant	13.650	20.430
Blattodea	extant	13.650	20.430
Blattodea	extant	13.650	20.430
Blattodea	extant	13.650	20.430
Blattodea	extant	13.650	20.430
Blattodea	extant	13.650	20.430
Blattodea	extant	13.650	20.430
Blattodea	extant	13.650	20.430
Blattodea	extant	13.650	20.430
Blattodea	extant	13.650	20.430
Blattodea	extant	13.650	20.430
Blattodea	extant	13.650	20.430
Blattodea	extant	13.650	20.430
Blattodea	extant	13.650	20.430
Blattodea	extant	13.650	20.430
Blattodea	extant	13.650	20.430
Blattodea	extant	13.650	20.430
Blattodea	extant	13.650	20.430
Blattodea	extant	13.650	20.430
Blattodea	extant	13.650	20.430
Blattodea	extant	13.650	20.430
Blattodea	extant	130.000	136.400
Blattodea	extant	140.200	145.500
Blattodea	extant	140.200	145.500
Blattodea	extant	140.200	145.500
Blattodea	extant	140.200	145.500
Blattodea	extant	140.200	145.500
Blattodea	extant	140.200	145.500
Blattodea	extant	140.200	145.500
Blattodea	extant	140.200	145.500
Blattodea	extant	140.200	145.500
Blattodea	extant	140.200	145.500
Blattodea	extant	140.200	145.500
Blattodea	extant	140.200	145.500
Blattodea	extant	140.200	145.500
Blattodea	extant	140.200	145.500
Blattodea	extant	140.200	145.500
Blattodea	extant	140.200	145.500
Blattodea	extant	140.200	145.500
Blattodea	extant	140.200	145.500
Blattodea	extant	140.200	145.500
Blattodea	extant	140.200	145.500
Blattodea	extant	140.200	145.500
Blattodea	extant	140.200	145.500
Blattodea	extant	140.200	145.500
Blattodea	extant	140.200	145.500
Blattodea	extant	140.200	145.500
Blattodea	extant	140.200	145.500
Blattodea	extant	140.200	145.500
Blattodea	extant	140.200	145.500
Blattodea	extant	140.200	145.500
Blattodea	extant	140.200	145.500
Blattodea	extant	140.200	145.500
Blattodea	extant	140.200	145.500
Blattodea	extant	140.200	145.500
Blattodea	extant	140.200	145.500
Blattodea	extant	140.200	145.500
Blattodea	extant	140.200	145.500
Blattodea	extant	140.200	145.500
Blattodea	extant	140.200	145.500
Blattodea	extant	140.200	145.500
Blattodea	extant	140.200	145.500
Blattodea	extant	140.200	145.500
Blattodea	extant	140.200	145.500
Blattodea	extant	145.500	150.800
Blattodea	extant	145.500	150.800
Blattodea	extant	145.500	150.800
Blattodea	extant	145.500	150.800
Blattodea	extant	145.500	150.800
Blattodea	extant	145.500	150.800
Blattodea	extant	145.500	150.800
Blattodea	extant	145.500	150.800
Blattodea	extant	145.500	150.800
Blattodea	extant	145.500	150.800
Blattodea	extant	145.500	150.800
Blattodea	extant	145.500	150.800
Blattodea	extant	145.500	150.800
Blattodea	extant	145.500	150.800
Blattodea	extant	145.500	150.800
Blattodea	extant	145.500	150.800
Blattodea	extant	145.500	150.800
Blattodea	extant	145.500	150.800
Blattodea	extant	145.500	150.800
Blattodea	extant	145.500	150.800
Blattodea	extant	145.500	150.800
Blattodea	extant	145.500	150.800
Blattodea	extant	145.500	150.800
Blattodea	extant	145.500	150.800
Blattodea	extant	145.500	150.800
Blattodea	extant	145.500	150.800
Blattodea	extant	145.500	150.800
Blattodea	extant	145.500	150.800
Blattodea	extant	145.500	150.800
Blattodea	extant	145.500	150.800
Blattodea	extant	145.500	150.800
Blattodea	extant	145.500	150.800
Blattodea	extant	145.500	150.800
Blattodea	extant	145.500	150.800
Blattodea	extant	145.500	150.800
Blattodea	extant	145.500	150.800
Blattodea	extant	145.500	150.800
Blattodea	extant	145.500	150.800
Blattodea	extant	145.500	150.800
Blattodea	extant	145.500	150.800
Blattodea	extant	145.500	150.800
Blattodea	extant	145.500	150.800
Blattodea	extant	145.500	150.800
Blattodea	extant	145.500	150.800
Blattodea	extant	145.500	150.800
Blattodea	extant	145.500	150.800
Blattodea	extant	145.500	150.800
Blattodea	extant	145.500	150.800
Blattodea	extant	145.500	150.800
Blattodea	extant	13.650	15.970
Blattodea	extant	13.650	15.970
Blattodea	extant	13.650	15.970
Blattodea	extant	15.970	20.430
Blattodea	extant	15.970	20.430
Blattodea	extant	15.970	20.430
Blattodea	extant	15.970	20.430
Blattodea	extant	15.970	20.430
Blattodea	extant	15.970	20.430
Blattodea	extant	15.970	20.430
Blattodea	extant	15.970	20.430
Blattodea	extant	15.970	20.430
Blattodea	extant	15.970	20.430
Blattodea	extant	15.970	20.430
Blattodea	extant	15.970	20.430
Blattodea	extant	15.970	20.430
Blattodea	extant	15.970	20.430
Blattodea	extant	15.970	20.430
Blattodea	extant	15.970	20.430
Blattodea	extant	15.970	20.430
Blattodea	extant	15.970	20.430
Blattodea	extant	15.970	20.430
Blattodea	extant	15.970	20.430
Blattodea	extant	15.970	23.030
Blattodea	extant	15.970	23.030
Blattodea	extant	15.970	23.030
Blattodea	extant	15.970	23.030
Blattodea	extant	15.970	23.030
Blattodea	extant	15.970	23.030
Blattodea	extant	15.970	23.030
Blattodea	extant	15.970	23.030
Blattodea	extant	15.970	23.030
Blattodea	extant	15.970	23.030
Blattodea	extant	15.970	23.030
Blattodea	extant	15.970	23.030
Blattodea	extant	15.970	23.030
Blattodea	extant	15.970	23.030
Blattodea	extant	15.970	23.030
Blattodea	extant	15.970	23.030
Blattodea	extant	15.970	23.030
Blattodea	extant	15.970	23.030
Blattodea	extant	15.970	23.030
Blattodea	extant	15.970	23.030
Blattodea	extant	15.970	23.030
Blattodea	extant	15.970	23.030
Blattodea	extant	15.970	23.030
Blattodea	extant	15.970	23.030
Blattodea	extant	15.970	23.030
Blattodea	extant	15.970	23.030
Blattodea	extant	150.800	161.200
Blattodea	extant	150.800	161.200
Blattodea	extant	150.800	161.200
Blattodea	extant	150.800	161.200
Blattodea	extant	155.700	161.200
Blattodea	extant	155.700	161.200
Blattodea	extant	155.700	164.700
Blattodea	extant	155.700	164.700
Blattodea	extant	155.700	164.700
Blattodea	extant	155.700	164.700
Blattodea	extant	155.700	164.700
Blattodea	extant	155.700	164.700
Blattodea	extant	155.700	164.700
Blattodea	extant	155.700	164.700
Blattodea	extant	155.700	164.700
Blattodea	extant	155.700	164.700
Blattodea	extant	155.700	164.700
Blattodea	extant	155.700	164.700
Blattodea	extant	155.700	164.700
Blattodea	extant	155.700	164.700
Blattodea	extant	155.700	164.700
Blattodea	extant	155.700	164.700
Blattodea	extant	155.700	164.700
Blattodea	extant	155.700	164.700
Blattodea	extant	155.700	164.700
Blattodea	extant	155.700	164.700
Blattodea	extant	155.700	164.700
Blattodea	extant	155.700	164.700
Blattodea	extant	155.700	164.700
Blattodea	extant	155.700	164.700
Blattodea	extant	155.700	164.700
Blattodea	extant	155.700	164.700
Blattodea	extant	155.700	164.700
Blattodea	extant	155.700	164.700
Blattodea	extant	155.700	164.700
Blattodea	extant	155.700	164.700
Blattodea	extant	155.700	164.700
Blattodea	extant	155.700	164.700
Blattodea	extant	155.700	164.700
Blattodea	extant	155.700	164.700
Blattodea	extant	155.700	164.700
Blattodea	extant	155.700	164.700
Blattodea	extant	155.700	164.700
Blattodea	extant	155.700	164.700
Blattodea	extant	155.700	164.700
Blattodea	extant	155.700	164.700
Blattodea	extant	155.700	164.700
Blattodea	extant	155.700	164.700
Blattodea	extant	155.700	164.700
Blattodea	extant	155.700	164.700
Blattodea	extant	155.700	164.700
Blattodea	extant	155.700	164.700
Blattodea	extant	155.700	164.700
Blattodea	extant	155.700	164.700
Blattodea	extant	155.700	164.700
Blattodea	extant	155.700	164.700
Blattodea	extant	155.700	164.700
Blattodea	extant	155.700	164.700
Blattodea	extant	155.700	164.700
Blattodea	extant	155.700	164.700
Blattodea	extant	155.700	164.700
Blattodea	extant	155.700	164.700
Blattodea	extant	155.700	164.700
Blattodea	extant	155.700	164.700
Blattodea	extant	155.700	164.700
Blattodea	extant	155.700	164.700
Blattodea	extant	155.700	164.700
Blattodea	extant	155.700	164.700
Blattodea	extant	155.700	164.700
Blattodea	extant	155.700	164.700
Blattodea	extant	155.700	164.700
Blattodea	extant	155.700	164.700
Blattodea	extant	155.700	164.700
Blattodea	extant	155.700	164.700
Blattodea	extant	155.700	164.700
Blattodea	extant	155.700	164.700
Blattodea	extant	155.700	164.700
Blattodea	extant	155.700	164.700
Blattodea	extant	155.700	164.700
Blattodea	extant	155.700	164.700
Blattodea	extant	16.900	20.000
Blattodea	extant	161.200	175.600
Blattodea	extant	161.200	175.600
Blattodea	extant	161.200	175.600
Blattodea	extant	161.200	175.600
Blattodea	extant	164.700	167.700
Blattodea	extant	164.700	167.700
Blattodea	extant	164.700	167.700
Blattodea	extant	164.700	167.700
Blattodea	extant	164.700	171.600
Blattodea	extant	164.700	171.600
Blattodea	extant	164.700	171.600
Blattodea	extant	164.700	171.600
Blattodea	extant	164.700	171.600
Blattodea	extant	164.700	171.600
Blattodea	extant	164.700	171.600
Blattodea	extant	164.700	171.600
Blattodea	extant	164.700	171.600
Blattodea	extant	167.700	171.600
Blattodea	extant	167.700	171.600
Blattodea	extant	167.700	171.600
Blattodea	extant	167.700	171.600
Blattodea	extant	167.700	171.600
Blattodea	extant	167.700	171.600
Blattodea	extant	167.700	171.600
Blattodea	extant	167.700	175.600
Blattodea	extant	167.700	175.600
Blattodea	extant	167.700	175.600
Blattodea	extant	171.600	183.000
Blattodea	extant	171.600	183.000
Blattodea	extant	171.600	183.000
Blattodea	extant	171.600	183.000
Blattodea	extant	171.600	183.000
Blattodea	extant	171.600	183.000
Blattodea	extant	171.600	183.000
Blattodea	extant	171.600	183.000
Blattodea	extant	171.600	183.000
Blattodea	extant	175.600	183.000
Blattodea	extant	175.600	183.000
Blattodea	extant	175.600	183.000
Blattodea	extant	175.600	183.000
Blattodea	extant	175.600	183.000
Blattodea	extant	175.600	183.000
Blattodea	extant	175.600	183.000
Blattodea	extant	175.600	183.000
Blattodea	extant	175.600	183.000
Blattodea	extant	175.600	183.000
Blattodea	extant	175.600	183.000
Blattodea	extant	175.600	183.000
Blattodea	extant	175.600	183.000
Blattodea	extant	175.600	183.000
Blattodea	extant	175.600	183.000
Blattodea	extant	175.600	183.000
Blattodea	extant	175.600	183.000
Blattodea	extant	175.600	183.000
Blattodea	extant	175.600	183.000
Blattodea	extant	175.600	183.000
Blattodea	extant	175.600	183.000
Blattodea	extant	175.600	183.000
Blattodea	extant	175.600	189.600
Blattodea	extant	175.600	189.600
Blattodea	extant	175.600	189.600
Blattodea	extant	175.600	189.600
Blattodea	extant	175.600	189.600
Blattodea	extant	175.600	189.600
Blattodea	extant	175.600	189.600
Blattodea	extant	175.600	189.600
Blattodea	extant	182.000	183.000
Blattodea	extant	182.000	183.000
Blattodea	extant	182.000	183.000
Blattodea	extant	182.000	183.000
Blattodea	extant	182.000	183.000
Blattodea	extant	182.000	183.000
Blattodea	extant	182.000	183.000
Blattodea	extant	182.000	183.000
Blattodea	extant	182.000	183.000
Blattodea	extant	182.000	183.000
Blattodea	extant	182.000	183.000
Blattodea	extant	182.000	183.000
Blattodea	extant	182.000	183.000
Blattodea	extant	182.000	183.000
Blattodea	extant	182.000	183.000
Blattodea	extant	182.000	183.000
Blattodea	extant	182.000	183.000
Blattodea	extant	182.000	183.000
Blattodea	extant	182.000	183.000
Blattodea	extant	182.000	183.000
Blattodea	extant	182.000	183.000
Blattodea	extant	182.000	183.000
Blattodea	extant	182.000	183.000
Blattodea	extant	182.000	183.000
Blattodea	extant	182.000	183.000
Blattodea	extant	182.000	183.000
Blattodea	extant	182.000	183.000
Blattodea	extant	182.000	183.000
Blattodea	extant	182.000	183.000
Blattodea	extant	182.000	183.000
Blattodea	extant	182.000	183.000
Blattodea	extant	182.000	183.000
Blattodea	extant	182.000	183.000
Blattodea	extant	182.000	183.000
Blattodea	extant	182.000	183.000
Blattodea	extant	182.000	183.000
Blattodea	extant	182.000	183.000
Blattodea	extant	182.000	183.000
Blattodea	extant	182.000	183.000
Blattodea	extant	182.000	183.000
Blattodea	extant	182.000	183.000
Blattodea	extant	182.000	183.000
Blattodea	extant	182.000	183.000
Blattodea	extant	182.000	183.000
Blattodea	extant	182.000	183.000
Blattodea	extant	182.000	183.000
Blattodea	extant	182.000	183.000
Blattodea	extant	182.000	183.000
Blattodea	extant	182.000	183.000
Blattodea	extant	182.000	183.000
Blattodea	extant	182.000	183.000
Blattodea	extant	182.000	183.000
Blattodea	extant	182.000	183.000
Blattodea	extant	182.000	183.000
Blattodea	extant	182.000	183.000
Blattodea	extant	182.000	183.000
Blattodea	extant	182.000	183.000
Blattodea	extant	182.000	183.000
Blattodea	extant	182.000	183.000
Blattodea	extant	182.000	183.000
Blattodea	extant	182.000	183.000
Blattodea	extant	182.000	183.000
Blattodea	extant	182.000	183.000
Blattodea	extant	183.000	189.600
Blattodea	extant	183.000	189.600
Blattodea	extant	183.000	189.600
Blattodea	extant	183.000	189.600
Blattodea	extant	183.000	189.600
Blattodea	extant	183.000	189.600
Blattodea	extant	183.000	189.600
Blattodea	extant	183.000	189.600
Blattodea	extant	183.000	189.600
Blattodea	extant	183.000	189.600
Blattodea	extant	183.000	189.600
Blattodea	extant	183.000	189.600
Blattodea	extant	183.000	189.600
Blattodea	extant	183.000	189.600
Blattodea	extant	183.000	189.600
Blattodea	extant	183.000	189.600
Blattodea	extant	183.000	189.600
Blattodea	extant	183.000	189.600
Blattodea	extant	183.000	189.600
Blattodea	extant	183.000	189.600
Blattodea	extant	183.000	189.600
Blattodea	extant	183.000	189.600
Blattodea	extant	183.000	189.600
Blattodea	extant	183.000	189.600
Blattodea	extant	183.000	189.600
Blattodea	extant	183.000	189.600
Blattodea	extant	183.000	189.600
Blattodea	extant	183.000	189.600
Blattodea	extant	183.000	189.600
Blattodea	extant	183.000	189.600
Blattodea	extant	183.000	189.600
Blattodea	extant	183.000	189.600
Blattodea	extant	183.000	189.600
Blattodea	extant	183.000	189.600
Blattodea	extant	183.000	189.600
Blattodea	extant	183.000	189.600
Blattodea	extant	183.000	189.600
Blattodea	extant	189.600	196.500
Blattodea	extant	189.600	196.500
Blattodea	extant	189.600	196.500
Blattodea	extant	189.600	196.500
Blattodea	extant	189.600	196.500
Blattodea	extant	189.600	196.500
Blattodea	extant	189.600	196.500
Blattodea	extant	189.600	196.500
Blattodea	extant	189.600	196.500
Blattodea	extant	189.600	196.500
Blattodea	extant	189.600	196.500
Blattodea	extant	189.600	196.500
Blattodea	extant	189.600	196.500
Blattodea	extant	196.500	201.600
Blattodea	extant	196.500	201.600
Blattodea	extant	196.500	201.600
Blattodea	extant	196.500	201.600
Blattodea	extant	196.500	201.600
Blattodea	extant	196.500	201.600
Blattodea	extant	196.500	201.600
Blattodea	extant	196.500	201.600
Blattodea	extant	196.500	201.600
Blattodea	extant	196.500	201.600
Blattodea	extant	196.500	201.600
Blattodea	extant	196.500	201.600
Blattodea	extant	196.500	201.600
Blattodea	extant	196.500	201.600
Blattodea	extant	196.500	201.600
Blattodea	extant	196.500	201.600
Blattodea	extant	196.500	205.600
Blattodea	extant	2.588	3.600
Blattodea	extant	2.588	3.600
Blattodea	extant	2.588	3.600
Blattodea	extant	20.430	23.030
Blattodea	extant	20.430	23.030
Blattodea	extant	20.430	23.030
Blattodea	extant	201.600	205.600
Blattodea	extant	201.600	205.600
Blattodea	extant	201.600	205.600
Blattodea	extant	201.600	205.600
Blattodea	extant	201.600	205.600
Blattodea	extant	201.600	205.600
Blattodea	extant	201.600	205.600
Blattodea	extant	201.600	205.600
Blattodea	extant	201.600	205.600
Blattodea	extant	201.600	205.600
Blattodea	extant	201.600	205.600
Blattodea	extant	201.600	205.600
Blattodea	extant	201.600	205.600
Blattodea	extant	201.600	205.600
Blattodea	extant	201.600	205.600
Blattodea	extant	201.600	205.600
Blattodea	extant	201.600	221.500
Blattodea	extant	201.600	235.000
Blattodea	extant	201.600	235.000
Blattodea	extant	201.600	252.300
Blattodea	extant	201.600	252.300
Blattodea	extant	205.600	221.500
Blattodea	extant	205.600	221.500
Blattodea	extant	205.600	221.500
Blattodea	extant	205.600	221.500
Blattodea	extant	205.600	221.500
Blattodea	extant	205.600	221.500
Blattodea	extant	205.600	221.500
Blattodea	extant	205.600	247.200
Blattodea	extant	205.600	247.200
Blattodea	extant	221.500	235.000
Blattodea	extant	221.500	235.000
Blattodea	extant	221.500	235.000
Blattodea	extant	221.500	235.000
Blattodea	extant	221.500	235.000
Blattodea	extant	221.500	235.000
Blattodea	extant	221.500	235.000
Blattodea	extant	221.500	235.000
Blattodea	extant	221.500	235.000
Blattodea	extant	221.500	235.000
Blattodea	extant	221.500	235.000
Blattodea	extant	221.500	235.000
Blattodea	extant	221.500	235.000
Blattodea	extant	221.500	235.000
Blattodea	extant	221.500	235.000
Blattodea	extant	221.500	235.000
Blattodea	extant	221.500	235.000
Blattodea	extant	221.500	235.000
Blattodea	extant	221.500	235.000
Blattodea	extant	221.500	235.000
Blattodea	extant	221.500	235.000
Blattodea	extant	221.500	235.000
Blattodea	extant	221.500	235.000
Blattodea	extant	221.500	235.000
Blattodea	extant	221.500	235.000
Blattodea	extant	221.500	235.000
Blattodea	extant	221.500	235.000
Blattodea	extant	221.500	235.000
Blattodea	extant	221.500	235.000
Blattodea	extant	221.500	235.000
Blattodea	extant	221.500	235.000
Blattodea	extant	221.500	235.000
Blattodea	extant	221.500	235.000
Blattodea	extant	221.500	235.000
Blattodea	extant	221.500	235.000
Blattodea	extant	221.500	235.000
Blattodea	extant	221.500	235.000
Blattodea	extant	221.500	235.000
Blattodea	extant	221.500	235.000
Blattodea	extant	221.500	235.000
Blattodea	extant	221.500	235.000
Blattodea	extant	221.500	235.000
Blattodea	extant	221.500	235.000
Blattodea	extant	221.500	235.000
Blattodea	extant	221.500	235.000
Blattodea	extant	221.500	235.000
Blattodea	extant	221.500	235.000
Blattodea	extant	221.500	235.000
Blattodea	extant	221.500	235.000
Blattodea	extant	221.500	235.000
Blattodea	extant	221.500	235.000
Blattodea	extant	221.500	235.000
Blattodea	extant	221.500	235.000
Blattodea	extant	221.500	235.000
Blattodea	extant	221.500	235.000
Blattodea	extant	221.500	235.000
Blattodea	extant	221.500	235.000
Blattodea	extant	221.500	235.000
Blattodea	extant	221.500	235.000
Blattodea	extant	221.500	235.000
Blattodea	extant	221.500	235.000
Blattodea	extant	221.500	235.000
Blattodea	extant	221.500	235.000
Blattodea	extant	221.500	235.000
Blattodea	extant	221.500	235.000
Blattodea	extant	23.030	28.400
Blattodea	extant	23.030	28.400
Blattodea	extant	23.030	28.400
Blattodea	extant	23.030	28.400
Blattodea	extant	23.030	28.400
Blattodea	extant	23.030	28.400
Blattodea	extant	23.030	28.400
Blattodea	extant	23.030	28.400
Blattodea	extant	23.030	28.400
Blattodea	extant	23.030	28.400
Blattodea	extant	23.030	28.400
Blattodea	extant	23.030	28.400
Blattodea	extant	23.030	28.400
Blattodea	extant	23.030	28.400
Blattodea	extant	23.030	28.400
Blattodea	extant	23.030	28.400
Blattodea	extant	23.030	28.400
Blattodea	extant	23.030	28.400
Blattodea	extant	23.030	28.400
Blattodea	extant	23.030	28.400
Blattodea	extant	23.030	28.400
Blattodea	extant	23.030	28.400
Blattodea	extant	23.030	28.400
Blattodea	extant	23.030	28.400
Blattodea	extant	23.030	28.400
Blattodea	extant	23.030	28.400
Blattodea	extant	23.030	28.400
Blattodea	extant	23.030	28.400
Blattodea	extant	23.030	28.400
Blattodea	extant	23.030	28.400
Blattodea	extant	235.000	242.000
Blattodea	extant	235.000	242.000
Blattodea	extant	235.000	242.000
Blattodea	extant	235.000	242.000
Blattodea	extant	235.000	242.000
Blattodea	extant	235.000	242.000
Blattodea	extant	235.000	242.000
Blattodea	extant	235.000	242.000
Blattodea	extant	235.000	242.000
Blattodea	extant	235.000	242.000
Blattodea	extant	235.000	242.000
Blattodea	extant	235.000	242.000
Blattodea	extant	235.000	242.000
Blattodea	extant	235.000	242.000
Blattodea	extant	235.000	242.000
Blattodea	extant	235.000	242.000
Blattodea	extant	235.000	242.000
Blattodea	extant	235.000	242.000
Blattodea	extant	235.000	242.000
Blattodea	extant	235.000	242.000
Blattodea	extant	235.000	242.000
Blattodea	extant	235.000	242.000
Blattodea	extant	235.000	242.000
Blattodea	extant	235.000	242.000
Blattodea	extant	235.000	242.000
Blattodea	extant	235.000	242.000
Blattodea	extant	235.000	242.000
Blattodea	extant	235.000	242.000
Blattodea	extant	235.000	242.000
Blattodea	extant	235.000	242.000
Blattodea	extant	235.000	242.000
Blattodea	extant	242.000	247.200
Blattodea	extant	242.000	247.200
Blattodea	extant	242.000	247.200
Blattodea	extant	242.000	247.200
Blattodea	extant	242.000	247.200
Blattodea	extant	242.000	247.200
Blattodea	extant	242.000	247.200
Blattodea	extant	242.000	247.200
Blattodea	extant	242.000	247.200
Blattodea	extant	251.300	252.300
Blattodea	extant	252.300	254.000
Blattodea	extant	252.300	254.000
Blattodea	extant	252.300	259.000
Blattodea	extant	254.000	259.000
Blattodea	extant	259.000	265.000
Blattodea	extant	259.000	265.000
Blattodea	extant	259.000	265.000
Blattodea	extant	259.000	265.000
Blattodea	extant	259.000	265.000
Blattodea	extant	259.000	265.000
Blattodea	extant	259.000	265.000
Blattodea	extant	259.000	265.000
Blattodea	extant	259.000	272.500
Blattodea	extant	26.26	26.93
Blattodea	extant	268.000	272.500
Blattodea	extant	268.000	272.500
Blattodea	extant	268.000	272.500
Blattodea	extant	268.000	272.500
Blattodea	extant	268.000	272.500
Blattodea	extant	268.000	272.500
Blattodea	extant	268.000	272.500
Blattodea	extant	27.23	27.23
Blattodea	extant	272.500	279.500
Blattodea	extant	272.500	279.500
Blattodea	extant	272.500	279.500
Blattodea	extant	272.500	279.500
Blattodea	extant	272.500	279.500
Blattodea	extant	272.500	279.500
Blattodea	extant	272.500	279.500
Blattodea	extant	272.500	279.500
Blattodea	extant	272.500	279.500
Blattodea	extant	272.500	279.500
Blattodea	extant	272.500	279.500
Blattodea	extant	272.500	279.500
Blattodea	extant	272.500	279.500
Blattodea	extant	272.500	279.500
Blattodea	extant	272.500	279.500
Blattodea	extant	272.500	279.500
Blattodea	extant	272.500	279.500
Blattodea	extant	272.500	279.500
Blattodea	extant	272.500	279.500
Blattodea	extant	272.500	279.500
Blattodea	extant	272.500	298.900
Blattodea	extant	272.500	298.900
Blattodea	extant	279.500	290.100
Blattodea	extant	279.500	290.100
Blattodea	extant	279.500	290.100
Blattodea	extant	279.500	290.100
Blattodea	extant	279.500	290.100
Blattodea	extant	279.500	290.100
Blattodea	extant	279.500	290.100
Blattodea	extant	279.500	290.100
Blattodea	extant	279.500	290.100
Blattodea	extant	279.500	290.100
Blattodea	extant	279.500	290.100
Blattodea	extant	279.500	290.100
Blattodea	extant	279.500	290.100
Blattodea	extant	279.500	290.100
Blattodea	extant	279.500	290.100
Blattodea	extant	279.500	290.100
Blattodea	extant	279.500	290.100
Blattodea	extant	279.500	290.100
Blattodea	extant	279.500	290.100
Blattodea	extant	279.500	290.100
Blattodea	extant	279.500	290.100
Blattodea	extant	279.500	290.100
Blattodea	extant	279.500	290.100
Blattodea	extant	279.500	290.100
Blattodea	extant	279.500	290.100
Blattodea	extant	279.500	290.100
Blattodea	extant	279.500	290.100
Blattodea	extant	279.500	290.100
Blattodea	extant	279.500	290.100
Blattodea	extant	279.500	290.100
Blattodea	extant	28.400	33.900
Blattodea	extant	28.400	33.900
Blattodea	extant	28.400	33.900
Blattodea	extant	28.400	33.900
Blattodea	extant	290.100	295.000
Blattodea	extant	290.100	295.000
Blattodea	extant	290.100	295.000
Blattodea	extant	290.100	295.000
Blattodea	extant	290.100	295.000
Blattodea	extant	290.100	295.000
Blattodea	extant	290.100	295.000
Blattodea	extant	290.100	295.000
Blattodea	extant	290.100	295.000
Blattodea	extant	290.100	295.000
Blattodea	extant	290.100	295.000
Blattodea	extant	290.100	295.000
Blattodea	extant	290.100	295.000
Blattodea	extant	290.100	295.000
Blattodea	extant	290.100	295.000
Blattodea	extant	290.100	295.000
Blattodea	extant	290.100	295.000
Blattodea	extant	290.100	295.000
Blattodea	extant	290.100	295.000
Blattodea	extant	290.100	295.000
Blattodea	extant	290.100	295.000
Blattodea	extant	290.100	295.000
Blattodea	extant	290.100	295.000
Blattodea	extant	290.100	295.000
Blattodea	extant	290.100	295.000
Blattodea	extant	290.100	295.000
Blattodea	extant	290.100	295.000
Blattodea	extant	290.100	295.000
Blattodea	extant	290.100	295.000
Blattodea	extant	290.100	295.000
Blattodea	extant	290.100	295.000
Blattodea	extant	290.100	295.000
Blattodea	extant	290.100	295.000
Blattodea	extant	290.100	295.000
Blattodea	extant	290.100	295.000
Blattodea	extant	290.100	295.000
Blattodea	extant	290.100	295.000
Blattodea	extant	290.100	295.000
Blattodea	extant	290.100	295.000
Blattodea	extant	290.100	295.000
Blattodea	extant	290.100	295.000
Blattodea	extant	290.100	295.000
Blattodea	extant	290.100	295.000
Blattodea	extant	290.100	295.000
Blattodea	extant	290.100	295.000
Blattodea	extant	290.100	295.000
Blattodea	extant	290.100	295.000
Blattodea	extant	290.100	295.000
Blattodea	extant	290.100	295.000
Blattodea	extant	290.100	295.000
Blattodea	extant	290.100	295.000
Blattodea	extant	290.100	295.000
Blattodea	extant	290.100	295.000
Blattodea	extant	290.100	295.000
Blattodea	extant	290.100	295.000
Blattodea	extant	290.100	295.000
Blattodea	extant	290.100	298.900
Blattodea	extant	290.100	298.900
Blattodea	extant	290.100	298.900
Blattodea	extant	290.100	298.900
Blattodea	extant	290.100	298.900
Blattodea	extant	290.100	298.900
Blattodea	extant	290.100	298.900
Blattodea	extant	290.100	298.900
Blattodea	extant	290.100	298.900
Blattodea	extant	290.100	298.900
Blattodea	extant	290.100	298.900
Blattodea	extant	290.100	298.900
Blattodea	extant	290.100	298.900
Blattodea	extant	290.100	298.900
Blattodea	extant	290.100	298.900
Blattodea	extant	290.100	298.900
Blattodea	extant	290.100	298.900
Blattodea	extant	290.100	298.900
Blattodea	extant	290.100	298.900
Blattodea	extant	290.100	298.900
Blattodea	extant	290.100	298.900
Blattodea	extant	290.100	298.900
Blattodea	extant	290.100	298.900
Blattodea	extant	295.000	298.900
Blattodea	extant	295.000	298.900
Blattodea	extant	295.000	298.900
Blattodea	extant	295.000	298.900
Blattodea	extant	295.000	298.900
Blattodea	extant	295.000	298.900
Blattodea	extant	295.000	298.900
Blattodea	extant	295.000	298.900
Blattodea	extant	295.000	298.900
Blattodea	extant	295.000	298.900
Blattodea	extant	295.000	298.900
Blattodea	extant	295.000	298.900
Blattodea	extant	295.000	298.900
Blattodea	extant	295.000	298.900
Blattodea	extant	295.000	298.900
Blattodea	extant	295.000	298.900
Blattodea	extant	295.000	298.900
Blattodea	extant	295.000	298.900
Blattodea	extant	295.000	298.900
Blattodea	extant	295.000	298.900
Blattodea	extant	295.000	298.900
Blattodea	extant	295.000	298.900
Blattodea	extant	295.000	298.900
Blattodea	extant	295.000	298.900
Blattodea	extant	295.000	298.900
Blattodea	extant	295.000	298.900
Blattodea	extant	295.000	298.900
Blattodea	extant	295.000	298.900
Blattodea	extant	295.000	298.900
Blattodea	extant	295.000	298.900
Blattodea	extant	295.000	298.900
Blattodea	extant	295.000	298.900
Blattodea	extant	295.000	298.900
Blattodea	extant	295.000	298.900
Blattodea	extant	295.000	298.900
Blattodea	extant	295.000	298.900
Blattodea	extant	295.000	298.900
Blattodea	extant	295.000	298.900
Blattodea	extant	295.000	298.900
Blattodea	extant	295.000	298.900
Blattodea	extant	295.000	298.900
Blattodea	extant	295.000	298.900
Blattodea	extant	295.000	298.900
Blattodea	extant	295.000	298.900
Blattodea	extant	295.000	298.900
Blattodea	extant	295.000	298.900
Blattodea	extant	295.000	298.900
Blattodea	extant	295.000	298.900
Blattodea	extant	295.000	298.900
Blattodea	extant	295.000	298.900
Blattodea	extant	295.000	298.900
Blattodea	extant	295.000	298.900
Blattodea	extant	295.000	298.900
Blattodea	extant	295.000	298.900
Blattodea	extant	295.000	298.900
Blattodea	extant	295.000	298.900
Blattodea	extant	295.000	298.900
Blattodea	extant	295.000	298.900
Blattodea	extant	295.000	298.900
Blattodea	extant	295.000	298.900
Blattodea	extant	295.000	298.900
Blattodea	extant	295.000	298.900
Blattodea	extant	295.000	298.900
Blattodea	extant	295.000	298.900
Blattodea	extant	295.000	298.900
Blattodea	extant	295.000	298.900
Blattodea	extant	295.000	298.900
Blattodea	extant	295.000	298.900
Blattodea	extant	295.000	298.900
Blattodea	extant	295.000	298.900
Blattodea	extant	295.000	298.900
Blattodea	extant	295.000	298.900
Blattodea	extant	295.000	298.900
Blattodea	extant	295.000	298.900
Blattodea	extant	295.000	298.900
Blattodea	extant	295.000	298.900
Blattodea	extant	295.000	298.900
Blattodea	extant	295.000	298.900
Blattodea	extant	295.000	298.900
Blattodea	extant	295.000	298.900
Blattodea	extant	295.000	298.900
Blattodea	extant	295.000	298.900
Blattodea	extant	295.000	298.900
Blattodea	extant	295.000	298.900
Blattodea	extant	295.000	298.900
Blattodea	extant	295.000	298.900
Blattodea	extant	295.000	298.900
Blattodea	extant	295.000	298.900
Blattodea	extant	295.000	298.900
Blattodea	extant	295.000	298.900
Blattodea	extant	295.000	298.900
Blattodea	extant	295.000	298.900
Blattodea	extant	295.000	298.900
Blattodea	extant	295.000	298.900
Blattodea	extant	295.000	298.900
Blattodea	extant	295.000	298.900
Blattodea	extant	295.000	298.900
Blattodea	extant	295.000	298.900
Blattodea	extant	295.000	298.900
Blattodea	extant	295.000	298.900
Blattodea	extant	295.000	298.900
Blattodea	extant	295.000	298.900
Blattodea	extant	295.000	298.900
Blattodea	extant	295.000	298.900
Blattodea	extant	295.000	298.900
Blattodea	extant	295.000	298.900
Blattodea	extant	295.000	298.900
Blattodea	extant	295.000	298.900
Blattodea	extant	295.000	298.900
Blattodea	extant	295.000	298.900
Blattodea	extant	295.000	298.900
Blattodea	extant	295.000	298.900
Blattodea	extant	295.000	298.900
Blattodea	extant	295.000	298.900
Blattodea	extant	295.000	298.900
Blattodea	extant	295.000	298.900
Blattodea	extant	295.000	298.900
Blattodea	extant	295.000	298.900
Blattodea	extant	295.000	298.900
Blattodea	extant	295.000	298.900
Blattodea	extant	295.000	298.900
Blattodea	extant	295.000	298.900
Blattodea	extant	295.000	298.900
Blattodea	extant	295.000	298.900
Blattodea	extant	295.000	303.400
Blattodea	extant	295.000	303.400
Blattodea	extant	298.900	303.400
Blattodea	extant	298.900	303.400
Blattodea	extant	298.900	303.400
Blattodea	extant	298.900	303.400
Blattodea	extant	298.900	303.400
Blattodea	extant	298.900	303.400
Blattodea	extant	298.900	303.400
Blattodea	extant	298.900	303.400
Blattodea	extant	298.900	303.400
Blattodea	extant	298.900	303.400
Blattodea	extant	298.900	303.400
Blattodea	extant	298.900	303.400
Blattodea	extant	298.900	303.400
Blattodea	extant	298.900	303.400
Blattodea	extant	298.900	303.400
Blattodea	extant	298.900	303.400
Blattodea	extant	298.900	303.400
Blattodea	extant	298.900	303.400
Blattodea	extant	298.900	303.400
Blattodea	extant	298.900	303.400
Blattodea	extant	298.900	303.400
Blattodea	extant	298.900	303.400
Blattodea	extant	298.900	303.400
Blattodea	extant	298.900	303.400
Blattodea	extant	298.900	303.400
Blattodea	extant	298.900	303.400
Blattodea	extant	298.900	303.400
Blattodea	extant	298.900	303.400
Blattodea	extant	298.900	303.400
Blattodea	extant	298.900	303.400
Blattodea	extant	298.900	303.400
Blattodea	extant	298.900	303.400
Blattodea	extant	298.900	303.400
Blattodea	extant	298.900	303.400
Blattodea	extant	298.900	303.400
Blattodea	extant	298.900	303.400
Blattodea	extant	298.900	303.400
Blattodea	extant	298.900	303.400
Blattodea	extant	298.900	303.400
Blattodea	extant	298.900	303.400
Blattodea	extant	298.900	303.400
Blattodea	extant	298.900	303.400
Blattodea	extant	298.900	303.400
Blattodea	extant	298.900	303.400
Blattodea	extant	298.900	303.400
Blattodea	extant	298.900	303.400
Blattodea	extant	298.900	303.400
Blattodea	extant	298.900	303.400
Blattodea	extant	298.900	303.400
Blattodea	extant	298.900	303.400
Blattodea	extant	298.900	303.400
Blattodea	extant	298.900	303.400
Blattodea	extant	298.900	303.400
Blattodea	extant	298.900	303.400
Blattodea	extant	298.900	303.400
Blattodea	extant	298.900	303.400
Blattodea	extant	298.900	303.400
Blattodea	extant	298.900	303.400
Blattodea	extant	298.900	303.400
Blattodea	extant	298.900	303.400
Blattodea	extant	298.900	303.400
Blattodea	extant	298.900	303.400
Blattodea	extant	298.900	303.400
Blattodea	extant	298.900	303.400
Blattodea	extant	298.900	303.400
Blattodea	extant	298.900	303.400
Blattodea	extant	298.900	303.400
Blattodea	extant	298.900	303.400
Blattodea	extant	298.900	303.400
Blattodea	extant	298.900	303.400
Blattodea	extant	298.900	303.400
Blattodea	extant	298.900	303.400
Blattodea	extant	298.900	303.400
Blattodea	extant	298.900	303.400
Blattodea	extant	298.900	303.400
Blattodea	extant	298.900	303.400
Blattodea	extant	298.900	303.400
Blattodea	extant	298.900	303.400
Blattodea	extant	298.900	303.400
Blattodea	extant	298.900	303.400
Blattodea	extant	298.900	303.400
Blattodea	extant	298.900	303.400
Blattodea	extant	298.900	303.400
Blattodea	extant	298.900	303.400
Blattodea	extant	298.900	303.400
Blattodea	extant	298.900	303.400
Blattodea	extant	298.900	303.400
Blattodea	extant	298.900	303.400
Blattodea	extant	298.900	303.400
Blattodea	extant	298.900	303.400
Blattodea	extant	298.900	303.400
Blattodea	extant	298.900	303.400
Blattodea	extant	298.900	303.400
Blattodea	extant	298.900	303.400
Blattodea	extant	298.900	303.400
Blattodea	extant	298.900	303.400
Blattodea	extant	298.900	303.400
Blattodea	extant	298.900	303.400
Blattodea	extant	298.900	303.400
Blattodea	extant	298.900	303.400
Blattodea	extant	298.900	303.400
Blattodea	extant	298.900	303.400
Blattodea	extant	298.900	303.400
Blattodea	extant	298.900	303.400
Blattodea	extant	298.900	303.400
Blattodea	extant	298.900	303.400
Blattodea	extant	298.900	303.400
Blattodea	extant	298.900	303.400
Blattodea	extant	298.900	303.400
Blattodea	extant	298.900	303.400
Blattodea	extant	298.900	303.400
Blattodea	extant	298.900	303.400
Blattodea	extant	298.900	303.400
Blattodea	extant	298.900	303.400
Blattodea	extant	298.900	303.400
Blattodea	extant	298.900	303.400
Blattodea	extant	298.900	303.400
Blattodea	extant	298.900	303.400
Blattodea	extant	298.900	303.400
Blattodea	extant	298.900	303.400
Blattodea	extant	298.900	303.400
Blattodea	extant	298.900	303.400
Blattodea	extant	298.900	303.400
Blattodea	extant	298.900	303.400
Blattodea	extant	298.900	303.400
Blattodea	extant	298.900	303.400
Blattodea	extant	298.900	303.400
Blattodea	extant	298.900	303.400
Blattodea	extant	298.900	303.400
Blattodea	extant	298.900	303.400
Blattodea	extant	298.900	303.400
Blattodea	extant	298.900	303.400
Blattodea	extant	298.900	303.400
Blattodea	extant	298.900	303.400
Blattodea	extant	298.900	303.400
Blattodea	extant	298.900	303.400
Blattodea	extant	298.900	303.400
Blattodea	extant	298.900	303.400
Blattodea	extant	298.900	303.400
Blattodea	extant	298.900	303.400
Blattodea	extant	298.900	303.400
Blattodea	extant	298.900	303.400
Blattodea	extant	298.900	303.400
Blattodea	extant	298.900	303.400
Blattodea	extant	298.900	303.400
Blattodea	extant	298.900	303.400
Blattodea	extant	298.900	303.400
Blattodea	extant	298.900	303.400
Blattodea	extant	298.900	303.400
Blattodea	extant	298.900	303.400
Blattodea	extant	298.900	303.400
Blattodea	extant	298.900	303.400
Blattodea	extant	298.900	303.400
Blattodea	extant	298.900	303.400
Blattodea	extant	298.900	303.400
Blattodea	extant	298.900	303.400
Blattodea	extant	298.900	303.400
Blattodea	extant	298.900	303.400
Blattodea	extant	298.900	303.400
Blattodea	extant	298.900	303.400
Blattodea	extant	298.900	303.400
Blattodea	extant	298.900	303.400
Blattodea	extant	298.900	303.400
Blattodea	extant	298.900	303.400
Blattodea	extant	298.900	303.400
Blattodea	extant	298.900	303.400
Blattodea	extant	298.900	303.400
Blattodea	extant	298.900	303.400
Blattodea	extant	298.900	303.400
Blattodea	extant	298.900	303.400
Blattodea	extant	298.900	303.400
Blattodea	extant	298.900	303.400
Blattodea	extant	298.900	303.400
Blattodea	extant	298.900	303.400
Blattodea	extant	298.900	303.400
Blattodea	extant	298.900	303.400
Blattodea	extant	298.900	303.400
Blattodea	extant	298.900	303.400
Blattodea	extant	298.900	303.400
Blattodea	extant	298.900	303.400
Blattodea	extant	298.900	303.400
Blattodea	extant	298.900	303.400
Blattodea	extant	298.900	303.400
Blattodea	extant	298.900	303.400
Blattodea	extant	298.900	303.400
Blattodea	extant	298.900	303.400
Blattodea	extant	298.900	303.400
Blattodea	extant	298.900	303.400
Blattodea	extant	298.900	303.400
Blattodea	extant	298.900	303.400
Blattodea	extant	298.900	303.400
Blattodea	extant	298.900	303.400
Blattodea	extant	298.900	303.400
Blattodea	extant	298.900	303.400
Blattodea	extant	298.900	303.400
Blattodea	extant	298.900	303.400
Blattodea	extant	298.900	303.400
Blattodea	extant	298.900	303.400
Blattodea	extant	298.900	303.400
Blattodea	extant	298.900	303.400
Blattodea	extant	298.900	303.400
Blattodea	extant	298.900	303.400
Blattodea	extant	298.900	303.400
Blattodea	extant	298.900	303.400
Blattodea	extant	298.900	303.400
Blattodea	extant	298.900	303.400
Blattodea	extant	298.900	303.400
Blattodea	extant	298.900	303.400
Blattodea	extant	298.900	303.400
Blattodea	extant	298.900	303.400
Blattodea	extant	298.900	303.400
Blattodea	extant	298.900	303.400
Blattodea	extant	298.900	303.400
Blattodea	extant	298.900	303.400
Blattodea	extant	298.900	303.400
Blattodea	extant	298.900	303.400
Blattodea	extant	298.900	303.400
Blattodea	extant	298.900	303.400
Blattodea	extant	298.900	303.400
Blattodea	extant	298.900	303.400
Blattodea	extant	298.900	306.950
Blattodea	extant	298.900	306.950
Blattodea	extant	298.900	306.950
Blattodea	extant	298.900	306.950
Blattodea	extant	298.900	306.950
Blattodea	extant	298.900	306.950
Blattodea	extant	298.900	306.950
Blattodea	extant	298.900	306.950
Blattodea	extant	298.900	306.950
Blattodea	extant	298.900	306.950
Blattodea	extant	298.900	306.950
Blattodea	extant	298.900	306.950
Blattodea	extant	298.900	306.950
Blattodea	extant	298.900	306.950
Blattodea	extant	298.900	306.950
Blattodea	extant	298.900	306.950
Blattodea	extant	298.900	306.950
Blattodea	extant	298.900	306.950
Blattodea	extant	298.900	306.950
Blattodea	extant	298.900	306.950
Blattodea	extant	298.900	306.950
Blattodea	extant	298.900	306.950
Blattodea	extant	298.900	306.950
Blattodea	extant	298.900	306.950
Blattodea	extant	298.900	306.950
Blattodea	extant	298.900	306.950
Blattodea	extant	298.900	306.950
Blattodea	extant	298.900	306.950
Blattodea	extant	298.900	306.950
Blattodea	extant	298.900	306.950
Blattodea	extant	298.900	306.950
Blattodea	extant	298.900	306.950
Blattodea	extant	298.900	306.950
Blattodea	extant	298.900	306.950
Blattodea	extant	298.900	306.950
Blattodea	extant	298.900	306.950
Blattodea	extant	298.900	306.950
Blattodea	extant	298.900	306.950
Blattodea	extant	298.900	306.950
Blattodea	extant	298.900	306.950
Blattodea	extant	298.900	306.950
Blattodea	extant	298.900	306.950
Blattodea	extant	298.900	306.950
Blattodea	extant	298.900	306.950
Blattodea	extant	298.900	306.950
Blattodea	extant	298.900	306.950
Blattodea	extant	298.900	306.950
Blattodea	extant	298.900	306.950
Blattodea	extant	298.900	306.950
Blattodea	extant	298.900	306.950
Blattodea	extant	298.900	306.950
Blattodea	extant	298.900	306.950
Blattodea	extant	298.900	306.950
Blattodea	extant	298.900	306.950
Blattodea	extant	298.900	306.950
Blattodea	extant	298.900	306.950
Blattodea	extant	298.900	306.950
Blattodea	extant	298.900	306.950
Blattodea	extant	298.900	306.950
Blattodea	extant	298.900	306.950
Blattodea	extant	298.900	306.950
Blattodea	extant	298.900	306.950
Blattodea	extant	298.900	306.950
Blattodea	extant	298.900	306.950
Blattodea	extant	298.900	306.950
Blattodea	extant	298.900	306.950
Blattodea	extant	298.900	306.950
Blattodea	extant	298.900	306.950
Blattodea	extant	298.900	306.950
Blattodea	extant	298.900	318.100
Blattodea	extant	298.900	318.100
Blattodea	extant	298.900	318.100
Blattodea	extant	30.800	33.300
Blattodea	extant	30.800	33.300
Blattodea	extant	301.200	303.400
Blattodea	extant	301.200	303.400
Blattodea	extant	301.200	303.400
Blattodea	extant	301.200	303.400
Blattodea	extant	301.200	303.400
Blattodea	extant	301.200	303.400
Blattodea	extant	301.200	303.400
Blattodea	extant	301.200	303.400
Blattodea	extant	301.200	303.400
Blattodea	extant	301.200	303.400
Blattodea	extant	301.200	303.400
Blattodea	extant	301.200	303.400
Blattodea	extant	301.200	303.400
Blattodea	extant	301.200	303.400
Blattodea	extant	301.200	303.400
Blattodea	extant	301.200	303.400
Blattodea	extant	301.200	303.400
Blattodea	extant	301.200	303.400
Blattodea	extant	301.200	303.400
Blattodea	extant	301.200	303.400
Blattodea	extant	301.200	303.400
Blattodea	extant	301.200	303.400
Blattodea	extant	301.200	303.400
Blattodea	extant	301.200	303.400
Blattodea	extant	301.200	303.400
Blattodea	extant	301.200	303.400
Blattodea	extant	301.200	303.400
Blattodea	extant	301.200	303.400
Blattodea	extant	301.200	303.400
Blattodea	extant	301.200	303.400
Blattodea	extant	301.200	303.400
Blattodea	extant	301.200	303.400
Blattodea	extant	301.200	303.400
Blattodea	extant	301.200	303.400
Blattodea	extant	301.200	303.400
Blattodea	extant	301.200	303.400
Blattodea	extant	301.200	303.400
Blattodea	extant	301.200	303.400
Blattodea	extant	301.200	303.400
Blattodea	extant	301.200	303.400
Blattodea	extant	301.200	303.400
Blattodea	extant	301.200	303.400
Blattodea	extant	301.200	303.400
Blattodea	extant	301.200	303.400
Blattodea	extant	301.200	303.400
Blattodea	extant	301.200	303.400
Blattodea	extant	301.200	303.400
Blattodea	extant	301.200	303.400
Blattodea	extant	301.200	303.400
Blattodea	extant	301.200	303.400
Blattodea	extant	301.200	303.400
Blattodea	extant	301.200	303.400
Blattodea	extant	301.200	303.400
Blattodea	extant	301.200	303.400
Blattodea	extant	301.200	303.400
Blattodea	extant	301.200	303.400
Blattodea	extant	301.200	303.400
Blattodea	extant	301.200	303.400
Blattodea	extant	301.200	303.400
Blattodea	extant	301.200	303.400
Blattodea	extant	301.200	303.400
Blattodea	extant	301.200	303.400
Blattodea	extant	301.200	303.400
Blattodea	extant	301.200	303.400
Blattodea	extant	301.200	303.400
Blattodea	extant	301.200	303.400
Blattodea	extant	301.200	303.400
Blattodea	extant	301.200	303.400
Blattodea	extant	301.200	303.400
Blattodea	extant	301.200	303.400
Blattodea	extant	301.200	303.400
Blattodea	extant	301.200	303.400
Blattodea	extant	301.200	303.400
Blattodea	extant	301.200	303.400
Blattodea	extant	301.200	303.400
Blattodea	extant	301.200	303.400
Blattodea	extant	301.200	303.400
Blattodea	extant	301.200	303.400
Blattodea	extant	301.200	303.400
Blattodea	extant	301.200	303.400
Blattodea	extant	301.200	303.400
Blattodea	extant	301.200	303.400
Blattodea	extant	301.200	303.400
Blattodea	extant	301.200	303.400
Blattodea	extant	301.200	303.400
Blattodea	extant	301.200	303.400
Blattodea	extant	301.200	303.400
Blattodea	extant	301.200	303.400
Blattodea	extant	301.200	303.400
Blattodea	extant	301.200	303.400
Blattodea	extant	301.200	303.400
Blattodea	extant	301.200	303.400
Blattodea	extant	301.200	303.400
Blattodea	extant	301.200	303.400
Blattodea	extant	301.200	303.400
Blattodea	extant	301.200	303.400
Blattodea	extant	301.200	303.400
Blattodea	extant	301.200	303.400
Blattodea	extant	301.200	303.400
Blattodea	extant	301.200	303.400
Blattodea	extant	301.200	303.400
Blattodea	extant	301.200	303.400
Blattodea	extant	301.200	303.400
Blattodea	extant	301.200	303.400
Blattodea	extant	301.200	303.400
Blattodea	extant	301.200	303.400
Blattodea	extant	301.200	303.400
Blattodea	extant	301.200	303.400
Blattodea	extant	301.200	303.400
Blattodea	extant	301.200	303.400
Blattodea	extant	301.200	303.400
Blattodea	extant	301.200	303.400
Blattodea	extant	301.200	303.400
Blattodea	extant	301.200	303.400
Blattodea	extant	301.200	303.400
Blattodea	extant	301.200	303.400
Blattodea	extant	301.200	303.400
Blattodea	extant	301.200	303.400
Blattodea	extant	301.200	303.400
Blattodea	extant	301.200	303.400
Blattodea	extant	301.200	303.400
Blattodea	extant	301.200	303.400
Blattodea	extant	301.200	303.400
Blattodea	extant	301.200	303.400
Blattodea	extant	301.200	303.400
Blattodea	extant	301.200	303.400
Blattodea	extant	301.200	303.400
Blattodea	extant	301.200	303.400
Blattodea	extant	301.200	303.400
Blattodea	extant	301.200	303.400
Blattodea	extant	301.200	303.400
Blattodea	extant	301.200	303.400
Blattodea	extant	301.200	303.400
Blattodea	extant	301.200	303.400
Blattodea	extant	301.200	303.400
Blattodea	extant	301.200	303.400
Blattodea	extant	301.200	303.400
Blattodea	extant	301.200	303.400
Blattodea	extant	301.200	303.400
Blattodea	extant	301.200	303.400
Blattodea	extant	301.200	303.400
Blattodea	extant	301.200	303.400
Blattodea	extant	301.200	303.400
Blattodea	extant	301.200	303.400
Blattodea	extant	301.200	303.400
Blattodea	extant	301.200	303.400
Blattodea	extant	301.200	303.400
Blattodea	extant	301.200	303.400
Blattodea	extant	301.200	303.400
Blattodea	extant	301.200	303.400
Blattodea	extant	301.200	303.400
Blattodea	extant	301.200	303.400
Blattodea	extant	301.200	303.400
Blattodea	extant	301.200	303.400
Blattodea	extant	301.200	303.400
Blattodea	extant	301.200	303.400
Blattodea	extant	301.200	303.400
Blattodea	extant	301.200	303.400
Blattodea	extant	301.200	303.400
Blattodea	extant	301.200	303.400
Blattodea	extant	301.200	303.400
Blattodea	extant	301.200	303.400
Blattodea	extant	301.200	303.400
Blattodea	extant	301.200	303.400
Blattodea	extant	301.200	303.400
Blattodea	extant	301.200	303.400
Blattodea	extant	301.200	303.400
Blattodea	extant	301.200	303.400
Blattodea	extant	301.200	303.400
Blattodea	extant	301.200	303.400
Blattodea	extant	301.200	303.400
Blattodea	extant	301.200	303.400
Blattodea	extant	301.200	303.400
Blattodea	extant	301.200	303.400
Blattodea	extant	301.200	303.400
Blattodea	extant	301.200	303.400
Blattodea	extant	301.200	303.400
Blattodea	extant	301.200	303.400
Blattodea	extant	301.200	303.400
Blattodea	extant	301.200	303.400
Blattodea	extant	301.200	303.400
Blattodea	extant	301.200	303.400
Blattodea	extant	301.200	303.400
Blattodea	extant	301.200	303.400
Blattodea	extant	301.200	303.400
Blattodea	extant	301.200	303.400
Blattodea	extant	301.200	303.400
Blattodea	extant	301.200	303.400
Blattodea	extant	301.200	303.400
Blattodea	extant	301.200	303.400
Blattodea	extant	301.200	303.400
Blattodea	extant	301.200	303.400
Blattodea	extant	301.200	303.400
Blattodea	extant	301.200	303.400
Blattodea	extant	301.200	303.400
Blattodea	extant	301.200	303.400
Blattodea	extant	301.200	303.400
Blattodea	extant	301.200	303.400
Blattodea	extant	301.200	303.400
Blattodea	extant	301.200	303.400
Blattodea	extant	301.200	303.400
Blattodea	extant	301.200	303.400
Blattodea	extant	301.200	303.400
Blattodea	extant	301.200	303.400
Blattodea	extant	301.200	303.400
Blattodea	extant	301.200	303.400
Blattodea	extant	301.200	303.400
Blattodea	extant	301.200	303.400
Blattodea	extant	301.200	303.400
Blattodea	extant	301.200	303.400
Blattodea	extant	301.200	303.400
Blattodea	extant	301.200	303.400
Blattodea	extant	301.200	303.400
Blattodea	extant	301.200	303.400
Blattodea	extant	301.200	303.400
Blattodea	extant	301.200	303.400
Blattodea	extant	301.200	303.400
Blattodea	extant	301.200	303.400
Blattodea	extant	301.200	303.400
Blattodea	extant	301.200	303.400
Blattodea	extant	301.200	303.400
Blattodea	extant	301.200	303.400
Blattodea	extant	301.200	303.400
Blattodea	extant	301.200	303.400
Blattodea	extant	301.200	303.400
Blattodea	extant	301.200	303.400
Blattodea	extant	301.200	303.400
Blattodea	extant	301.200	303.400
Blattodea	extant	301.200	303.400
Blattodea	extant	301.200	303.400
Blattodea	extant	301.200	303.400
Blattodea	extant	301.200	303.400
Blattodea	extant	301.200	303.400
Blattodea	extant	301.200	303.400
Blattodea	extant	301.200	303.400
Blattodea	extant	301.200	303.400
Blattodea	extant	301.200	303.400
Blattodea	extant	301.200	303.400
Blattodea	extant	301.200	303.400
Blattodea	extant	301.200	303.400
Blattodea	extant	301.200	303.400
Blattodea	extant	301.200	303.400
Blattodea	extant	301.200	303.400
Blattodea	extant	301.200	303.400
Blattodea	extant	301.200	303.400
Blattodea	extant	301.200	303.400
Blattodea	extant	303.400	304.800
Blattodea	extant	303.400	304.800
Blattodea	extant	303.400	304.800
Blattodea	extant	303.400	304.800
Blattodea	extant	303.400	304.800
Blattodea	extant	303.400	304.800
Blattodea	extant	303.400	304.800
Blattodea	extant	303.400	304.800
Blattodea	extant	303.400	304.800
Blattodea	extant	303.400	304.800
Blattodea	extant	303.400	304.800
Blattodea	extant	303.400	304.800
Blattodea	extant	303.400	304.800
Blattodea	extant	303.400	304.800
Blattodea	extant	303.400	304.800
Blattodea	extant	303.400	304.800
Blattodea	extant	303.400	304.800
Blattodea	extant	303.400	304.800
Blattodea	extant	303.400	306.950
Blattodea	extant	303.400	306.950
Blattodea	extant	303.400	306.950
Blattodea	extant	303.400	306.950
Blattodea	extant	303.400	306.950
Blattodea	extant	303.400	306.950
Blattodea	extant	303.400	306.950
Blattodea	extant	303.400	306.950
Blattodea	extant	303.400	306.950
Blattodea	extant	303.400	306.950
Blattodea	extant	303.400	306.950
Blattodea	extant	303.400	306.950
Blattodea	extant	303.400	306.950
Blattodea	extant	303.400	306.950
Blattodea	extant	303.400	306.950
Blattodea	extant	303.400	306.950
Blattodea	extant	303.400	306.950
Blattodea	extant	303.400	306.950
Blattodea	extant	303.400	306.950
Blattodea	extant	303.400	306.950
Blattodea	extant	303.400	306.950
Blattodea	extant	303.400	306.950
Blattodea	extant	303.400	306.950
Blattodea	extant	303.400	306.950
Blattodea	extant	303.400	306.950
Blattodea	extant	303.400	306.950
Blattodea	extant	303.400	306.950
Blattodea	extant	303.400	306.950
Blattodea	extant	303.400	306.950
Blattodea	extant	303.400	306.950
Blattodea	extant	303.400	306.950
Blattodea	extant	303.400	306.950
Blattodea	extant	303.400	306.950
Blattodea	extant	303.400	306.950
Blattodea	extant	303.400	306.950
Blattodea	extant	303.400	306.950
Blattodea	extant	303.400	306.950
Blattodea	extant	303.400	306.950
Blattodea	extant	304.800	305.900
Blattodea	extant	304.800	305.900
Blattodea	extant	304.800	305.900
Blattodea	extant	304.800	305.900
Blattodea	extant	304.800	305.900
Blattodea	extant	304.800	305.900
Blattodea	extant	304.800	305.900
Blattodea	extant	304.800	305.900
Blattodea	extant	304.800	305.900
Blattodea	extant	304.800	305.900
Blattodea	extant	306.950	311.450
Blattodea	extant	306.950	311.450
Blattodea	extant	306.950	311.450
Blattodea	extant	306.950	311.450
Blattodea	extant	306.950	311.450
Blattodea	extant	306.950	311.450
Blattodea	extant	306.950	311.450
Blattodea	extant	306.950	311.450
Blattodea	extant	306.950	311.450
Blattodea	extant	306.950	311.450
Blattodea	extant	306.950	311.450
Blattodea	extant	306.950	311.450
Blattodea	extant	306.950	311.450
Blattodea	extant	306.950	311.450
Blattodea	extant	306.950	311.450
Blattodea	extant	306.950	311.450
Blattodea	extant	306.950	311.450
Blattodea	extant	306.950	311.450
Blattodea	extant	306.950	311.450
Blattodea	extant	306.950	311.450
Blattodea	extant	306.950	311.450
Blattodea	extant	306.950	311.450
Blattodea	extant	306.950	311.450
Blattodea	extant	306.950	311.450
Blattodea	extant	306.950	311.450
Blattodea	extant	306.950	311.450
Blattodea	extant	306.950	311.450
Blattodea	extant	306.950	311.450
Blattodea	extant	306.950	311.450
Blattodea	extant	306.950	311.450
Blattodea	extant	306.950	311.450
Blattodea	extant	306.950	311.450
Blattodea	extant	306.950	311.450
Blattodea	extant	306.950	311.450
Blattodea	extant	306.950	311.450
Blattodea	extant	306.950	311.450
Blattodea	extant	306.950	311.450
Blattodea	extant	306.950	311.450
Blattodea	extant	306.950	311.450
Blattodea	extant	306.950	311.450
Blattodea	extant	306.950	311.450
Blattodea	extant	306.950	311.450
Blattodea	extant	306.950	311.450
Blattodea	extant	306.950	311.450
Blattodea	extant	306.950	311.450
Blattodea	extant	306.950	311.450
Blattodea	extant	306.950	311.450
Blattodea	extant	306.950	311.450
Blattodea	extant	306.950	311.450
Blattodea	extant	306.950	311.450
Blattodea	extant	306.950	311.450
Blattodea	extant	306.950	311.450
Blattodea	extant	306.950	311.450
Blattodea	extant	306.950	311.450
Blattodea	extant	306.950	311.450
Blattodea	extant	306.950	311.450
Blattodea	extant	306.950	311.450
Blattodea	extant	306.950	311.450
Blattodea	extant	306.950	311.450
Blattodea	extant	306.950	311.450
Blattodea	extant	306.950	311.450
Blattodea	extant	306.950	311.450
Blattodea	extant	306.950	311.450
Blattodea	extant	306.950	311.450
Blattodea	extant	306.950	311.450
Blattodea	extant	306.950	311.450
Blattodea	extant	306.950	311.450
Blattodea	extant	306.950	311.450
Blattodea	extant	306.950	311.450
Blattodea	extant	306.950	311.450
Blattodea	extant	306.950	311.450
Blattodea	extant	306.950	311.450
Blattodea	extant	306.950	311.450
Blattodea	extant	306.950	311.450
Blattodea	extant	306.950	311.450
Blattodea	extant	306.950	311.450
Blattodea	extant	306.950	311.450
Blattodea	extant	306.950	311.450
Blattodea	extant	306.950	311.450
Blattodea	extant	306.950	311.450
Blattodea	extant	306.950	311.450
Blattodea	extant	306.950	311.450
Blattodea	extant	306.950	311.450
Blattodea	extant	306.950	311.450
Blattodea	extant	306.950	311.450
Blattodea	extant	306.950	311.450
Blattodea	extant	306.950	311.450
Blattodea	extant	306.950	311.450
Blattodea	extant	306.950	311.450
Blattodea	extant	306.950	311.450
Blattodea	extant	306.950	311.450
Blattodea	extant	306.950	311.450
Blattodea	extant	306.950	311.450
Blattodea	extant	306.950	311.450
Blattodea	extant	306.950	311.450
Blattodea	extant	306.950	311.450
Blattodea	extant	306.950	311.450
Blattodea	extant	306.950	311.450
Blattodea	extant	306.950	311.450
Blattodea	extant	306.950	311.450
Blattodea	extant	306.950	311.450
Blattodea	extant	306.950	311.450
Blattodea	extant	306.950	311.450
Blattodea	extant	306.950	311.450
Blattodea	extant	306.950	311.450
Blattodea	extant	306.950	311.450
Blattodea	extant	306.950	311.450
Blattodea	extant	306.950	311.450
Blattodea	extant	306.950	311.450
Blattodea	extant	306.950	311.450
Blattodea	extant	306.950	311.450
Blattodea	extant	306.950	311.450
Blattodea	extant	306.950	311.450
Blattodea	extant	306.950	311.450
Blattodea	extant	306.950	311.450
Blattodea	extant	306.950	311.450
Blattodea	extant	306.950	311.450
Blattodea	extant	306.950	311.450
Blattodea	extant	306.950	311.450
Blattodea	extant	306.950	311.450
Blattodea	extant	306.950	311.450
Blattodea	extant	306.950	311.450
Blattodea	extant	306.950	314.600
Blattodea	extant	306.950	314.600
Blattodea	extant	306.950	314.600
Blattodea	extant	306.950	314.600
Blattodea	extant	306.950	314.600
Blattodea	extant	306.950	314.600
Blattodea	extant	306.950	314.600
Blattodea	extant	306.950	314.600
Blattodea	extant	306.950	314.600
Blattodea	extant	306.950	314.600
Blattodea	extant	306.950	314.600
Blattodea	extant	306.950	314.600
Blattodea	extant	306.950	314.600
Blattodea	extant	306.950	314.600
Blattodea	extant	306.950	314.600
Blattodea	extant	306.950	314.600
Blattodea	extant	306.950	314.600
Blattodea	extant	306.950	314.600
Blattodea	extant	306.950	314.600
Blattodea	extant	306.950	314.600
Blattodea	extant	306.950	314.600
Blattodea	extant	306.950	314.600
Blattodea	extant	306.950	314.600
Blattodea	extant	306.950	314.600
Blattodea	extant	306.950	314.600
Blattodea	extant	306.950	314.600
Blattodea	extant	306.950	314.600
Blattodea	extant	306.950	314.600
Blattodea	extant	306.950	314.600
Blattodea	extant	306.950	314.600
Blattodea	extant	306.950	314.600
Blattodea	extant	306.950	314.600
Blattodea	extant	306.950	314.600
Blattodea	extant	306.950	314.600
Blattodea	extant	306.950	314.600
Blattodea	extant	306.950	314.600
Blattodea	extant	306.950	314.600
Blattodea	extant	306.950	314.600
Blattodea	extant	306.950	314.600
[truncated: 37,241 more rows]
