# Supplementary material for: Global patterns of insect diversification: towards a reconciliation of fossil and molecular evidence?
Source: Sci Rep. 2016 Jan 18;6:19208. doi: 10.1038/srep19208 (PMC4725974; doi:10.1038/srep19208)
Supplement: Supplementary Table S2 [file srep19208-s2.xls]

## Sheet: Table S2 - Insect_families.txt
Species	Status	min_age	max_age
Acanthametropodidae	extant	33.900	37.200
Acanthiidae	extant	46.200	50.300
Acanthocnemidae	extant	94.300	112.600
Acanthosomatidae	extant	1.806	2.588
Acanthosomatidae	extant	11.608	15.970
Acanthosomatidae	extant	11.608	15.970
Acanthosomatidae	extant	15.970	20.430
Acanthosomatidae	extant	15.970	20.430
Acanthosomatidae	extant	15.970	20.430
Acanthosomatidae	extant	15.970	20.430
Acanthosomatidae	extant	28.400	33.900
Acanthosomatidae	extant	7.246	11.608
Acartophthalmidae	extant	33.900	37.200
Acartophthalmidae	extant	33.900	37.200
Acartophthalmidae	extant	33.900	37.200
Acartophthalmidae	extant	33.900	37.200
Acartophthalmidae	extant	33.900	37.200
Achilidae	extant	112.600	122.460
Achilidae	extant	112.600	122.460
Achilidae	extant	33.900	37.200
Achilidae	extant	33.900	37.200
Achilidae	extant	33.900	37.200
Achilidae	extant	33.900	37.200
Achilidae	extant	33.900	37.200
Achilidae	extant	33.900	37.200
Achilidae	extant	33.900	37.200
Achilidae	extant	33.900	37.200
Achilidae	extant	33.900	37.200
Achilidae	extant	33.900	37.200
Achilidae	extant	33.900	37.200
Achilidae	extant	33.900	37.200
Achilidae	extant	33.900	37.200
Achilidae	extant	33.900	37.200
Achilidae	extant	33.900	37.200
Achilidae	extant	33.900	37.200
Achilidae	extant	33.900	37.200
Achilidae	extant	33.900	37.200
Achilidae	extant	94.300	99.700
Achilidae	extant	99.700	112.600
Acrididae	extant	0.000	0.012
Acrididae	extant	0.012	0.126
Acrididae	extant	0.012	0.126
Acrididae	extant	0.012	0.126
Acrididae	extant	0.012	0.126
Acrididae	extant	0.012	0.126
Acrididae	extant	0.012	0.126
Acrididae	extant	0.012	0.126
Acrididae	extant	0.012	2.588
Acrididae	extant	11.608	12.700
Acrididae	extant	11.608	12.700
Acrididae	extant	11.608	12.700
Acrididae	extant	11.608	12.700
Acrididae	extant	11.608	12.700
Acrididae	extant	11.608	12.700
Acrididae	extant	11.608	12.700
Acrididae	extant	11.608	12.700
Acrididae	extant	11.608	15.970
Acrididae	extant	11.608	15.970
Acrididae	extant	11.608	15.970
Acrididae	extant	11.608	15.970
Acrididae	extant	15.970	20.430
Acrididae	extant	15.970	20.430
Acrididae	extant	15.970	20.430
Acrididae	extant	15.970	20.430
Acrididae	extant	15.970	20.430
Acrididae	extant	15.970	20.430
Acrididae	extant	15.970	20.430
Acrididae	extant	15.970	20.430
Acrididae	extant	15.970	20.430
Acrididae	extant	15.970	20.430
Acrididae	extant	15.970	20.430
Acrididae	extant	15.970	20.430
Acrididae	extant	15.970	20.430
Acrididae	extant	15.970	20.430
Acrididae	extant	15.970	20.430
Acrididae	extant	15.970	20.430
Acrididae	extant	15.970	20.430
Acrididae	extant	182.000	183.000
Acrididae	extant	2.588	3.600
Acrididae	extant	2.588	3.600
Acrididae	extant	23.030	28.400
Acrididae	extant	23.030	28.400
Acrididae	extant	28.400	33.900
Acrididae	extant	33.900	37.200
Acrididae	extant	33.900	37.200
Acrididae	extant	33.900	37.200
Acrididae	extant	33.900	37.200
Acrididae	extant	33.900	37.200
Acrididae	extant	33.900	37.200
Acrididae	extant	33.900	37.800
Acrididae	extant	33.900	37.800
Acrididae	extant	33.900	37.800
Acrididae	extant	33.900	37.800
Acrididae	extant	55.800	58.700
Acrididae	extant	55.800	58.700
Acrididae	extant	55.800	58.700
Acrididae	extant	55.800	58.700
Acroceridae	extant	13.650	20.430
Acroceridae	extant	13.650	20.430
Acroceridae	extant	13.650	20.430
Acroceridae	extant	155.700	164.700
Acroceridae	extant	33.900	37.200
Acroceridae	extant	33.900	37.200
Acroceridae	extant	33.900	37.200
Acroceridae	extant	33.900	37.200
Acroceridae	extant	33.900	37.200
Acroceridae	extant	33.900	37.200
Acroceridae	extant	94.300	99.700
Acroceridae	extant	94.300	99.700
Adelgidae	extant	2.588	3.600
Adelgidae	extant	33.900	37.200
Adelidae	extant	33.900	37.200
Adelidae	extant	33.900	37.200
Adelidae	extant	33.900	37.200
Adelidae	extant	33.900	37.200
Adelidae	extant	33.900	37.200
Adelidae	extant	33.900	37.200
Adeloblattidae	extinct	306.950	311.450
Adeloblattidae	extinct	306.950	311.450
Adeloblattidae	extinct	306.950	314.600
Adeloblattidae	extinct	306.950	318.100
Adeloneuridae	extinct	306.950	311.450
Ademosynidae	extinct	112.600	122.460
Ademosynidae	extinct	112.600	125.450
Ademosynidae	extinct	155.700	164.700
Ademosynidae	extinct	171.600	175.600
Ademosynidae	extinct	183.000	189.600
Ademosynidae	extinct	189.600	201.600
Ademosynidae	extinct	189.600	201.600
Ademosynidae	extinct	205.600	221.500
Ademosynidae	extinct	221.500	235.000
Ademosynidae	extinct	221.500	235.000
Ademosynidae	extinct	221.500	235.000
Ademosynidae	extinct	221.500	235.000
Ademosynidae	extinct	221.500	235.000
Ademosynidae	extinct	221.500	235.000
Ademosynidae	extinct	221.500	235.000
Ademosynidae	extinct	221.500	235.000
Ademosynidae	extinct	221.500	235.000
Ademosynidae	extinct	221.500	235.000
Ademosynidae	extinct	259.000	265.000
Ademosynidae	extinct	259.000	265.000
Ademosynidae	extinct	99.700	125.450
Aderidae	extant	23.030	28.400
Aderidae	extant	23.030	28.400
Aderidae	extant	23.030	28.400
Aderidae	extant	23.030	28.400
Aderidae	extant	33.900	37.200
Aderidae	extant	33.900	37.200
Aderidae	extant	33.900	37.200
Aderidae	extant	33.900	37.200
Aderidae	extant	33.900	37.200
Aderidae	extant	33.900	37.200
Aderidae	extant	33.900	37.200
Aderidae	extant	33.900	37.200
Aderidae	extant	33.900	37.200
Aderidae	extant	33.900	37.200
Aderidae	extant	33.900	37.200
Aderidae	extant	33.900	37.200
Aderidae	extant	33.900	37.200
Aderidae	extant	33.900	37.200
Aderidae	extant	33.900	37.200
Aderidae	extant	33.900	37.200
Aderidae	extant	33.900	37.200
Adumbratomorphidae	extinct	272.500	279.500
Aenigmatidiidae	extinct	268.000	272.500
Aenigmephemeridae	extinct	155.700	164.700
Aeolothripidae	extant	112.600	125.450
Aeolothripidae	extant	112.600	125.450
Aeolothripidae	extant	15.970	20.430
Aeolothripidae	extant	23.030	28.400
Aeolothripidae	extant	23.030	28.400
Aeolothripidae	extant	23.030	28.400
Aeolothripidae	extant	28.400	33.900
Aeolothripidae	extant	28.400	33.900
Aeolothripidae	extant	33.900	37.200
Aeolothripidae	extant	33.900	37.200
Aeolothripidae	extant	33.900	37.200
Aeolothripidae	extant	33.900	37.200
Aeolothripidae	extant	33.900	37.200
Aeolothripidae	extant	33.900	37.200
Aeolothripidae	extant	33.900	37.200
Aeolothripidae	extant	33.900	37.200
Aeolothripidae	extant	33.900	37.200
Aeolothripidae	extant	33.900	37.200
Aeolothripidae	extant	33.900	37.800
Aeolothripidae	extant	33.900	37.800
Aeolothripidae	extant	33.900	37.800
Aeolothripidae	extant	33.900	37.800
Aeolothripidae	extant	33.900	37.800
Aeolothripidae	extant	33.900	37.800
Aeolothripidae	extant	33.900	37.800
Aeolothripidae	extant	46.200	50.300
Aeolothripidae	extant	46.200	50.300
Aeolothripidae	extant	46.200	50.300
Aeolothripidae	extant	89.300	94.300
Aerophasmidae	extinct	112.600	122.460
Aerophasmidae	extinct	112.600	125.450
Aerophasmidae	extinct	112.600	125.450
Aerophasmidae	extinct	155.700	164.700
Aerophasmidae	extinct	155.700	164.700
Aerophasmidae	extinct	155.700	164.700
Aerophasmidae	extinct	182.000	183.000
Aerophasmidae	extinct	182.000	183.000
Aerophasmidae	extinct	182.000	183.000
Aerophasmidae	extinct	182.000	183.000
Aerophasmidae	extinct	182.000	183.000
Aerophasmidae	extinct	182.000	183.000
Aerophasmidae	extinct	182.000	183.000
Aerophasmidae	extinct	189.600	196.500
Aerophasmidae	extinct	89.300	94.300
Aeroplanidae	extinct	221.500	235.000
Aeroplanidae	extinct	221.500	235.000
Aeroplanidae	extinct	221.500	235.000
Aeroplanidae	extinct	221.500	235.000
Aeschnidiidae	extinct	112.600	122.460
Aeschnidiidae	extinct	112.600	122.460
Aeschnidiidae	extinct	112.600	122.460
Aeschnidiidae	extinct	112.600	122.460
Aeschnidiidae	extinct	112.600	122.460
Aeschnidiidae	extinct	112.600	122.460
Aeschnidiidae	extinct	112.600	122.460
Aeschnidiidae	extinct	112.600	122.460
Aeschnidiidae	extinct	112.600	122.460
Aeschnidiidae	extinct	112.600	125.450
Aeschnidiidae	extinct	112.600	125.450
Aeschnidiidae	extinct	112.600	125.450
Aeschnidiidae	extinct	112.600	125.450
Aeschnidiidae	extinct	112.600	125.450
Aeschnidiidae	extinct	112.600	125.450
Aeschnidiidae	extinct	112.600	125.450
Aeschnidiidae	extinct	112.600	125.450
Aeschnidiidae	extinct	112.600	125.450
Aeschnidiidae	extinct	112.600	125.450
Aeschnidiidae	extinct	112.600	125.450
Aeschnidiidae	extinct	112.600	125.450
Aeschnidiidae	extinct	112.600	125.450
Aeschnidiidae	extinct	112.600	125.450
Aeschnidiidae	extinct	112.600	125.450
Aeschnidiidae	extinct	122.460	125.450
Aeschnidiidae	extinct	122.460	125.450
Aeschnidiidae	extinct	125.450	130.000
Aeschnidiidae	extinct	125.450	130.000
Aeschnidiidae	extinct	125.450	130.000
Aeschnidiidae	extinct	125.450	130.000
Aeschnidiidae	extinct	125.450	130.000
Aeschnidiidae	extinct	125.450	130.000
Aeschnidiidae	extinct	125.450	130.000
Aeschnidiidae	extinct	125.450	130.000
Aeschnidiidae	extinct	125.450	130.000
Aeschnidiidae	extinct	125.450	130.000
Aeschnidiidae	extinct	125.450	130.000
Aeschnidiidae	extinct	125.450	130.000
Aeschnidiidae	extinct	125.450	130.000
Aeschnidiidae	extinct	125.450	130.000
Aeschnidiidae	extinct	125.450	130.000
Aeschnidiidae	extinct	125.450	130.000
Aeschnidiidae	extinct	125.450	130.000
Aeschnidiidae	extinct	125.450	130.000
Aeschnidiidae	extinct	125.450	130.000
Aeschnidiidae	extinct	125.450	130.000
Aeschnidiidae	extinct	130.000	136.400
Aeschnidiidae	extinct	130.000	136.400
Aeschnidiidae	extinct	140.200	145.500
Aeschnidiidae	extinct	140.200	145.500
Aeschnidiidae	extinct	140.200	145.500
Aeschnidiidae	extinct	140.200	145.500
Aeschnidiidae	extinct	140.200	145.500
Aeschnidiidae	extinct	140.200	145.500
Aeschnidiidae	extinct	140.200	145.500
Aeschnidiidae	extinct	140.200	145.500
Aeschnidiidae	extinct	140.200	145.500
Aeschnidiidae	extinct	140.200	145.500
Aeschnidiidae	extinct	145.500	150.800
Aeschnidiidae	extinct	145.500	150.800
Aeschnidiidae	extinct	145.500	150.800
Aeschnidiidae	extinct	145.500	150.800
Aeschnidiidae	extinct	145.500	150.800
Aeschnidiidae	extinct	145.500	150.800
Aeschnidiidae	extinct	145.500	150.800
Aeschnidiidae	extinct	145.500	150.800
Aeschnidiidae	extinct	145.500	150.800
Aeschnidiidae	extinct	145.500	150.800
Aeschnidiidae	extinct	145.500	150.800
Aeschnidiidae	extinct	145.500	150.800
Aeschnidiidae	extinct	145.500	150.800
Aeschnidiidae	extinct	145.500	150.800
Aeschnidiidae	extinct	145.500	150.800
Aeschnidiidae	extinct	145.500	150.800
Aeschnidiidae	extinct	145.500	150.800
Aeschnidiidae	extinct	145.500	150.800
Aeschnidiidae	extinct	145.500	150.800
Aeschnidiidae	extinct	145.500	150.800
Aeschnidiidae	extinct	145.500	150.800
Aeschnidiidae	extinct	145.500	150.800
Aeschnidiidae	extinct	145.500	150.800
Aeschnidiidae	extinct	150.800	155.700
Aeschnidiidae	extinct	150.800	155.700
Aeschnidiidae	extinct	150.800	155.700
Aeschnidiidae	extinct	94.300	99.700
Aeshnidae	extant	0.000	0.012
Aeshnidae	extant	0.012	2.588
Aeshnidae	extant	11.608	12.700
Aeshnidae	extant	11.608	12.700
Aeshnidae	extant	11.608	15.970
Aeshnidae	extant	11.608	15.970
Aeshnidae	extant	11.608	15.970
Aeshnidae	extant	11.608	15.970
Aeshnidae	extant	11.608	15.970
Aeshnidae	extant	11.608	15.970
Aeshnidae	extant	11.608	15.970
Aeshnidae	extant	11.608	15.970
Aeshnidae	extant	11.608	15.970
Aeshnidae	extant	11.608	15.970
Aeshnidae	extant	11.608	15.970
Aeshnidae	extant	125.450	130.000
Aeshnidae	extant	125.450	130.000
Aeshnidae	extant	125.450	130.000
Aeshnidae	extant	125.450	130.000
Aeshnidae	extant	145.500	150.800
Aeshnidae	extant	15.970	23.030
Aeshnidae	extant	15.970	23.030
Aeshnidae	extant	16.900	20.000
Aeshnidae	extant	23.030	28.400
Aeshnidae	extant	23.030	28.400
Aeshnidae	extant	23.030	28.400
Aeshnidae	extant	23.030	28.400
Aeshnidae	extant	23.030	28.400
Aeshnidae	extant	23.030	28.400
Aeshnidae	extant	23.030	28.400
Aeshnidae	extant	23.030	28.400
Aeshnidae	extant	23.030	28.400
Aeshnidae	extant	23.030	28.400
Aeshnidae	extant	23.030	28.400
Aeshnidae	extant	23.030	33.900
Aeshnidae	extant	23.030	33.900
Aeshnidae	extant	28.400	33.900
Aeshnidae	extant	28.400	33.900
Aeshnidae	extant	28.400	33.900
Aeshnidae	extant	28.400	33.900
Aeshnidae	extant	3.600	5.332
Aeshnidae	extant	33.900	37.200
Aeshnidae	extant	33.900	37.200
Aeshnidae	extant	33.900	37.200
Aeshnidae	extant	33.900	37.200
Aeshnidae	extant	33.900	37.200
Aeshnidae	extant	33.900	37.200
Aeshnidae	extant	33.900	37.200
Aeshnidae	extant	33.900	37.800
Aeshnidae	extant	33.900	37.800
Aeshnidae	extant	33.900	37.800
Aeshnidae	extant	33.900	37.800
Aeshnidae	extant	33.900	37.800
Aeshnidae	extant	40.400	48.600
Aeshnidae	extant	48.600	55.800
Aeshnidae	extant	5.332	11.608
Aeshnidae	extant	5.332	7.246
Aeshnidae	extant	5.332	7.246
Aeshnidae	extant	5.332	7.246
Aeshnidae	extant	5.332	7.246
Aeshnidae	extant	5.332	7.246
Aeshnidae	extant	5.332	7.246
Aeshnidae	extant	5.332	7.246
Aeshnidae	extant	5.332	7.246
Aeshnidae	extant	5.332	7.246
Aeshnidae	extant	5.332	7.246
Aeshnidae	extant	5.34	5.34
Aeshnidae	extant	55.800	58.700
Aeshnidae	extant	7.13	7.54
Aeshnidae	extant	7.13	7.54
Aeshnidae	extant	7.13	7.54
Aeshnidae	extant	7.13	7.54
Aetalionidae	extant	23.030	28.400
Aetalionidae	extant	23.030	28.400
Aetheogrammatidae	extinct	122.460	125.450
Aetheogrammatidae	extinct	125.450	130.000
Aetheogrammatidae	extinct	125.450	130.000
Aetheogrammatidae	extinct	125.450	130.000
Aetheogrammatidae	extinct	155.700	164.700
Agaonidae	extant	13.650	20.430
Agaonidae	extant	13.650	20.430
Agaonidae	extant	13.650	20.430
Agaonidae	extant	33.900	37.800
Agaonidae	extant	33.900	37.800
Agrionidae	extant	11.608	12.700
Agrionidae	extant	11.608	12.700
Agrionidae	extant	33.900	37.200
Agrionidae	extant	33.900	37.200
Agrionidae	extant	33.900	37.200
Agrionidae	extant	33.900	37.200
Agromyzidae	extant	28.400	33.900
Agromyzidae	extant	33.900	37.200
Agromyzidae	extant	33.900	37.200
Agromyzidae	extant	33.900	37.200
Agyrtidae	extant	1.806	2.588
Agyrtidae	extant	1.806	2.588
Agyrtidae	extant	1.806	2.588
Agyrtidae	extant	1.806	2.588
Agyrtidae	extant	122.460	125.450
Agyrtidae	extant	155.700	161.200
Agyrtidae	extant	155.700	161.200
Agyrtidae	extant	164.700	171.600
Agyrtidae	extant	23.030	28.400
Agyrtidae	extant	33.900	37.200
Agyrtidae	extant	33.900	37.200
Aktassiidae	extinct	112.600	125.450
Aktassiidae	extinct	122.460	130.000
Aktassiidae	extinct	125.450	130.000
Aktassiidae	extinct	125.450	130.000
Aktassiidae	extinct	145.500	150.800
Aktassiidae	extinct	145.500	150.800
Aktassiidae	extinct	145.500	150.800
Aktassiidae	extinct	145.500	150.800
Aktassiidae	extinct	145.500	150.800
Aktassiidae	extinct	145.500	150.800
Aktassiidae	extinct	145.500	150.800
Aktassiidae	extinct	145.500	150.800
Aktassiidae	extinct	145.500	150.800
Aktassiidae	extinct	145.500	150.800
Aktassiidae	extinct	145.500	150.800
Aktassiidae	extinct	145.500	150.800
Aktassiidae	extinct	145.500	150.800
Aktassiidae	extinct	145.500	150.800
Aktassiidae	extinct	155.700	164.700
Aktassiidae	extinct	155.700	164.700
Alavarommatidae	extinct	105.300	112.600
Alavarommatidae	extinct	109.000	112.600
Albicoccidae	extinct	94.300	99.700
Alectoneuridae	extinct	290.100	295.000
Alexarasniidae	extinct	221.500	235.000
Alexarasniidae	extinct	221.500	235.000
Alexarasniidae	extinct	242.000	247.200
Alexarasniidae	extinct	252.300	254.000
Alexarasniidae	extinct	254.000	259.000
Alexrasnitsyniidae	extinct	272.500	279.500
Aleyrodidae	extant	122.460	125.450
Aleyrodidae	extant	122.460	125.450
Aleyrodidae	extant	122.460	125.450
Aleyrodidae	extant	122.460	125.450
Aleyrodidae	extant	122.460	125.450
Aleyrodidae	extant	122.460	125.450
Aleyrodidae	extant	122.460	125.450
Aleyrodidae	extant	125.450	130.000
Aleyrodidae	extant	125.450	130.000
Aleyrodidae	extant	125.450	130.000
Aleyrodidae	extant	155.700	164.700
Aleyrodidae	extant	155.700	164.700
Aleyrodidae	extant	33.900	37.200
Aleyrodidae	extant	33.900	37.200
Aleyrodidae	extant	48.600	55.800
Aleyrodidae	extant	48.600	55.800
Aleyrodidae	extant	48.600	55.800
Aleyrodidae	extant	48.600	55.800
Aleyrodidae	extant	48.600	55.800
Aleyrodidae	extant	94.300	99.700
Aleyrodidae	extant	94.300	99.700
Alloioscarabaeidae	extinct	155.700	164.700
Allopetaliidae	extinct	112.600	125.450
Allopetaliidae	extinct	112.600	125.450
Alydidae	extant	11.608	12.700
Alydidae	extant	2.588	3.600
Alydidae	extant	23.030	33.900
Alydidae	extant	33.900	37.200
Alydidae	extant	33.900	37.200
Alydidae	extant	33.900	37.200
Alydidae	extant	33.900	37.200
Alydidae	extant	33.900	37.200
Alydidae	extant	33.900	37.200
Alydidae	extant	33.900	37.200
Alydidae	extant	33.900	37.200
Alydidae	extant	33.900	37.200
Alydidae	extant	33.900	37.200
Alydidae	extant	33.900	37.200
Alydidae	extant	33.900	37.200
Alydidae	extant	33.900	37.200
Alydidae	extant	33.900	37.200
Alydidae	extant	33.900	37.200
Alydidae	extant	33.900	37.200
Alydidae	extant	33.900	37.200
Alydidae	extant	33.900	37.200
Alydidae	extant	33.900	37.200
Ambermantidae	extinct	89.300	94.300
Ambermantidae	extinct	89.300	94.300
Ambloblattidae	extinct	306.950	314.600
Ameletidae	extant	33.900	37.200
Ameletidae	extant	33.900	37.200
Ameletidae	extant	33.900	37.200
Ameletopsidae	extant	33.900	37.200
Ametropodidae	extant	33.900	37.200
Ametropodidae	extant	89.300	94.300
Amorphoscelidae	extant	0.000	0.012
Ampelipteridae	extinct	268.000	272.500
Ampelipteridae	extinct	268.000	272.500
Ampelipteridae	extinct	268.000	272.500
Ampelipteridae	extinct	268.000	272.500
Ampelipteridae	extinct	268.000	272.500
Ampelipteridae	extinct	272.500	279.500
Ampelipteridae	extinct	272.500	279.500
Ampelipteridae	extinct	314.600	318.100
Amphientomidae	extant	15.970	23.030
Amphientomidae	extant	15.970	23.030
Amphientomidae	extant	33.900	37.200
Amphientomidae	extant	33.900	37.200
Amphientomidae	extant	33.900	37.200
Amphientomidae	extant	33.900	37.200
Amphientomidae	extant	33.900	37.200
Amphientomidae	extant	33.900	37.200
Amphientomidae	extant	33.900	37.200
Amphientomidae	extant	33.900	37.200
Amphientomidae	extant	33.900	37.200
Amphientomidae	extant	48.600	55.800
Amphientomidae	extant	84.900	85.800
Amphientomidae	extant	99.700	105.300
Amphipsocidae	extant	33.900	37.200
Amphipterygidae	extant	23.030	28.400
Amphipterygidae	extant	46.200	50.300
Anamorphidae	extant	13.650	20.430
Anaplectidae	extinct	89.300	94.300
Anaxyelidae	extant	109.000	112.600
Anaxyelidae	extant	112.600	125.450
Anaxyelidae	extant	122.460	125.450
Anaxyelidae	extant	125.450	130.000
Anaxyelidae	extant	125.450	130.000
Anaxyelidae	extant	125.450	130.000
Anaxyelidae	extant	125.450	130.000
Anaxyelidae	extant	140.200	145.500
Anaxyelidae	extant	145.500	150.800
Anaxyelidae	extant	155.700	164.700
Anaxyelidae	extant	155.700	164.700
Anaxyelidae	extant	155.700	164.700
Anaxyelidae	extant	155.700	164.700
Anaxyelidae	extant	155.700	164.700
Anaxyelidae	extant	155.700	164.700
Anaxyelidae	extant	155.700	164.700
Anaxyelidae	extant	155.700	164.700
Anaxyelidae	extant	155.700	164.700
Anaxyelidae	extant	155.700	164.700
Anaxyelidae	extant	155.700	164.700
Anaxyelidae	extant	155.700	164.700
Anaxyelidae	extant	155.700	164.700
Anaxyelidae	extant	155.700	164.700
Anaxyelidae	extant	155.700	164.700
Anaxyelidae	extant	155.700	164.700
Anaxyelidae	extant	155.700	164.700
Anaxyelidae	extant	155.700	164.700
Anchineuridae	extinct	303.400	304.800
Ancopteridae	extinct	290.100	295.000
Ancopteridae	extinct	290.100	295.000
Ancopteridae	extinct	306.950	318.100
Aneuretopsychidae	extinct	112.600	125.450
Aneuretopsychidae	extinct	125.450	130.000
Aneuretopsychidae	extinct	125.450	130.000
Aneuretopsychidae	extinct	125.450	130.000
Aneuretopsychidae	extinct	125.450	130.000
Aneuretopsychidae	extinct	125.450	130.000
Aneuretopsychidae	extinct	155.700	164.700
Aneuretopsychidae	extinct	155.700	164.700
Angarosphecidae	extinct	112.600	122.460
Angarosphecidae	extinct	112.600	122.460
Angarosphecidae	extinct	112.600	122.460
Angarosphecidae	extinct	112.600	125.450
Angarosphecidae	extinct	112.600	125.450
Angarosphecidae	extinct	112.600	125.450
Angarosphecidae	extinct	112.600	125.450
Angarosphecidae	extinct	112.600	125.450
Angarosphecidae	extinct	112.600	125.450
Angarosphecidae	extinct	112.600	125.450
Angarosphecidae	extinct	112.600	125.450
Angarosphecidae	extinct	112.600	125.450
Angarosphecidae	extinct	122.460	125.450
Angarosphecidae	extinct	122.460	125.450
Angarosphecidae	extinct	125.450	130.000
Angarosphecidae	extinct	125.450	130.000
Angarosphecidae	extinct	125.450	130.000
Angarosphecidae	extinct	125.450	130.000
Angarosphecidae	extinct	125.450	130.000
Angarosphecidae	extinct	125.450	130.000
Angarosphecidae	extinct	125.450	130.000
Angarosphecidae	extinct	125.450	130.000
Angarosphecidae	extinct	125.450	130.000
Angarosphecidae	extinct	125.450	130.000
Angarosphecidae	extinct	130.000	136.400
Angarosphecidae	extinct	130.000	136.400
Angarosphecidae	extinct	130.000	136.400
Angarosphecidae	extinct	130.000	136.400
Angarosphecidae	extinct	130.000	136.400
Angarosphecidae	extinct	140.200	145.500
Angarosphecidae	extinct	140.200	145.500
Angarosphecidae	extinct	51.5	51.5
Anisembiidae	extant	13.650	20.430
Anisembiidae	extant	13.650	20.430
Anisembiidae	extant	13.650	20.430
Anisolabididae	extant	112.600	122.460
Anisolabididae	extant	112.600	122.460
Anisolabididae	extant	112.600	122.460
Anisolabididae	extant	112.600	122.460
Anisolabididae	extant	112.600	122.460
Anisolabididae	extant	112.600	122.460
Anisolabididae	extant	112.600	122.460
Anisolabididae	extant	33.900	37.200
Anisolabididae	extant	33.900	37.200
Anisolabididae	extant	33.900	37.200
Anisolabididae	extant	33.900	37.200
Anisolabididae	extant	33.900	37.200
Anisolabididae	extant	33.900	37.200
Anisolabididae	extant	33.900	37.200
Anisolabididae	extant	33.900	37.200
Anisolabididae	extant	33.900	37.200
Anisolabididae	extant	33.900	37.200
Anisolabididae	extant	55.800	66.043
Anisolabididae	extant	94.300	99.700
Anisopodidae	extant	112.600	125.450
Anisopodidae	extant	112.600	125.450
Anisopodidae	extant	112.600	125.450
Anisopodidae	extant	112.600	125.450
Anisopodidae	extant	112.600	125.450
Anisopodidae	extant	13.650	20.430
Anisopodidae	extant	13.650	20.430
Anisopodidae	extant	13.650	20.430
Anisopodidae	extant	13.650	20.430
Anisopodidae	extant	130.000	136.400
Anisopodidae	extant	130.000	136.400
Anisopodidae	extant	136.400	140.200
Anisopodidae	extant	140.200	145.500
Anisopodidae	extant	140.200	145.500
Anisopodidae	extant	140.200	145.500
Anisopodidae	extant	145.500	150.800
Anisopodidae	extant	145.500	150.800
Anisopodidae	extant	145.500	150.800
Anisopodidae	extant	145.500	150.800
Anisopodidae	extant	145.500	150.800
Anisopodidae	extant	145.500	150.800
Anisopodidae	extant	145.500	150.800
Anisopodidae	extant	145.500	150.800
Anisopodidae	extant	145.500	150.800
Anisopodidae	extant	145.500	150.800
Anisopodidae	extant	145.500	150.800
Anisopodidae	extant	13.650	15.970
Anisopodidae	extant	15.970	20.430
Anisopodidae	extant	15.970	20.430
Anisopodidae	extant	155.700	164.700
Anisopodidae	extant	155.700	164.700
Anisopodidae	extant	155.700	164.700
Anisopodidae	extant	155.700	164.700
Anisopodidae	extant	155.700	164.700
Anisopodidae	extant	155.700	164.700
Anisopodidae	extant	182.000	183.000
Anisopodidae	extant	182.000	183.000
Anisopodidae	extant	182.000	183.000
Anisopodidae	extant	182.000	183.000
Anisopodidae	extant	189.600	196.500
Anisopodidae	extant	189.600	201.600
Anisopodidae	extant	2.588	5.332
Anisopodidae	extant	30.800	33.300
Anisopodidae	extant	33.900	37.200
Anisopodidae	extant	33.900	37.200
Anisopodidae	extant	33.900	37.200
Anisopodidae	extant	33.900	37.200
Anisopodidae	extant	33.900	37.200
Anisopodidae	extant	33.900	37.200
Anisopodidae	extant	33.900	37.200
Anisopodidae	extant	33.900	37.200
Anisopodidae	extant	33.900	37.800
Anisopodidae	extant	33.900	37.800
Anisopodidae	extant	46.200	50.300
Anisopodidae	extant	46.200	50.300
Anisopodidae	extant	46.200	50.300
Anisopodidae	extant	48.600	55.800
Anisopodidae	extant	48.600	55.800
Anobiidae	extant	0.000	0.012
Anobiidae	extant	0.012	0.126
Anobiidae	extant	0.012	0.126
Anobiidae	extant	0.012	0.126
Anobiidae	extant	0.0187	0.0187
Anobiidae	extant	0.042	0.042
Anobiidae	extant	28.400	33.900
Anobiidae	extant	33.900	37.200
Anomopterellidae	extinct	145.500	150.800
Anomopterellidae	extinct	155.700	164.700
Anomopterellidae	extinct	155.700	164.700
Anomopterellidae	extinct	155.700	164.700
Anomopterellidae	extinct	155.700	164.700
Anomopterellidae	extinct	155.700	164.700
Anomopterellidae	extinct	155.700	164.700
Anomopterellidae	extinct	155.700	164.700
Anomopterellidae	extinct	155.700	164.700
Anomopterellidae	extinct	155.700	164.700
Anomopterellidae	extinct	155.700	164.700
Anomopterellidae	extinct	155.700	164.700
Anomopterellidae	extinct	155.700	164.700
Anomopterellidae	extinct	155.700	164.700
Anomopterellidae	extinct	155.700	164.700
Anomopterellidae	extinct	155.700	164.700
Anomopterellidae	extinct	155.700	164.700
Anormochoristidae	extinct	279.500	290.100
Anorthoneuridae	extinct	268.000	272.500
Anorthoneuridae	extinct	268.000	272.500
Ansorgiidae	extinct	155.700	164.700
Antefungivoridae	extinct	112.600	125.450
Antefungivoridae	extinct	112.600	125.450
Antefungivoridae	extinct	112.600	125.450
Antefungivoridae	extinct	112.600	125.450
Antefungivoridae	extinct	112.600	125.450
Antefungivoridae	extinct	112.600	125.450
Antefungivoridae	extinct	122.460	125.450
Antefungivoridae	extinct	125.450	130.000
Antefungivoridae	extinct	125.450	130.000
Antefungivoridae	extinct	145.500	150.800
Antefungivoridae	extinct	145.500	150.800
Antefungivoridae	extinct	145.500	150.800
Antefungivoridae	extinct	145.500	150.800
Antefungivoridae	extinct	145.500	150.800
Antefungivoridae	extinct	145.500	150.800
Antefungivoridae	extinct	145.500	150.800
Antefungivoridae	extinct	145.500	150.800
Antefungivoridae	extinct	145.500	150.800
Antefungivoridae	extinct	145.500	150.800
Antefungivoridae	extinct	145.500	150.800
Antefungivoridae	extinct	145.500	150.800
Antefungivoridae	extinct	145.500	150.800
Antefungivoridae	extinct	145.500	150.800
Antefungivoridae	extinct	145.500	150.800
Antefungivoridae	extinct	145.500	150.800
Antefungivoridae	extinct	145.500	150.800
Antefungivoridae	extinct	145.500	150.800
Antefungivoridae	extinct	145.500	150.800
Antefungivoridae	extinct	145.500	150.800
Antefungivoridae	extinct	155.700	164.700
Antefungivoridae	extinct	155.700	164.700
Antefungivoridae	extinct	155.700	164.700
Antefungivoridae	extinct	155.700	164.700
Antefungivoridae	extinct	155.700	164.700
Antefungivoridae	extinct	155.700	164.700
Antefungivoridae	extinct	155.700	164.700
Antefungivoridae	extinct	155.700	164.700
Antefungivoridae	extinct	155.700	164.700
Antefungivoridae	extinct	155.700	164.700
Antefungivoridae	extinct	155.700	164.700
Antefungivoridae	extinct	155.700	164.700
Antefungivoridae	extinct	155.700	164.700
Antefungivoridae	extinct	155.700	164.700
Antefungivoridae	extinct	155.700	164.700
Antefungivoridae	extinct	155.700	164.700
Antefungivoridae	extinct	155.700	164.700
Antefungivoridae	extinct	155.700	164.700
Antefungivoridae	extinct	155.700	164.700
Antefungivoridae	extinct	155.700	164.700
Antefungivoridae	extinct	155.700	164.700
Antefungivoridae	extinct	155.700	164.700
Antefungivoridae	extinct	155.700	164.700
Antefungivoridae	extinct	182.000	183.000
Antefungivoridae	extinct	182.000	183.000
Antefungivoridae	extinct	182.000	183.000
Anthicidae	extant	0.012	0.126
Anthicidae	extant	0.012	0.126
Anthicidae	extant	0.012	0.126
Anthicidae	extant	0.042	0.042
Anthicidae	extant	0.126	0.781
Anthicidae	extant	0.781	2.588
Anthicidae	extant	122.460	125.450
Anthicidae	extant	23.030	28.400
Anthicidae	extant	23.030	28.400
Anthicidae	extant	33.900	37.200
Anthicidae	extant	33.900	37.200
Anthicidae	extant	33.900	37.200
Anthicidae	extant	33.900	37.200
Anthicidae	extant	33.900	37.200
Anthicidae	extant	33.900	37.200
Anthicidae	extant	33.900	37.200
Anthicidae	extant	33.900	37.200
Anthicidae	extant	33.900	37.200
Anthicidae	extant	33.900	37.200
Anthicidae	extant	33.900	37.200
Anthicidae	extant	48.600	55.800
Anthicidae	extant	55.800	66.043
Anthicidae	extant	94.300	99.700
Anthocephalidae	extinct	99.700	112.600
Anthocoridae	extant	112.600	125.450
Anthocoridae	extant	112.600	125.450
Anthocoridae	extant	122.460	125.450
Anthocoridae	extant	23.030	28.400
Anthocoridae	extant	33.900	37.200
Anthocoridae	extant	33.900	37.200
Anthocoridae	extant	33.900	37.200
Anthocoridae	extant	33.900	37.200
Anthocoridae	extant	33.900	37.200
Anthocoridae	extant	33.900	37.200
Anthocoridae	extant	33.900	37.200
Anthocoridae	extant	33.900	37.200
Anthocoridae	extant	33.900	37.200
Anthocoridae	extant	33.900	37.200
Anthocoridae	extant	33.900	37.200
Anthocoridae	extant	33.900	37.200
Anthocoridae	extant	33.900	37.200
Anthocoridae	extant	33.900	37.200
Anthomyiidae	extant	13.650	20.430
Anthomyiidae	extant	23.030	28.400
Anthomyiidae	extant	33.900	37.200
Anthomyzidae	extant	13.650	20.430
Anthomyzidae	extant	23.030	28.400
Anthomyzidae	extant	23.030	28.400
Anthomyzidae	extant	33.900	37.200
Anthomyzidae	extant	33.900	37.200
Anthomyzidae	extant	33.900	37.200
Anthomyzidae	extant	33.900	37.200
Anthomyzidae	extant	33.900	37.200
Anthomyzidae	extant	33.900	37.200
Anthomyzidae	extant	33.900	37.200
Anthomyzidae	extant	33.900	37.200
Anthomyzidae	extant	33.900	37.200
Anthomyzidae	extant	33.900	37.200
Anthomyzidae	extant	33.900	37.200
Anthomyzidae	extant	33.900	37.200
Anthomyzidae	extant	33.900	37.200
Anthracoptilidae	extinct	252.300	254.000
Anthracoptilidae	extinct	252.300	259.000
Anthracoptilidae	extinct	252.300	259.000
Anthracoptilidae	extinct	254.000	259.000
Anthracoptilidae	extinct	254.000	259.000
Anthracoptilidae	extinct	265.000	268.000
Anthracoptilidae	extinct	268.000	272.500
Anthracoptilidae	extinct	268.000	272.500
Anthracoptilidae	extinct	268.000	272.500
Anthracoptilidae	extinct	268.000	272.500
Anthracoptilidae	extinct	272.500	279.500
Anthracoptilidae	extinct	272.500	279.500
Anthracoptilidae	extinct	272.500	279.500
Anthracoptilidae	extinct	272.500	279.500
Anthracoptilidae	extinct	272.500	279.500
Anthracoptilidae	extinct	279.500	290.100
Anthracoptilidae	extinct	279.500	290.100
Anthracoptilidae	extinct	279.500	290.100
Anthracoptilidae	extinct	279.500	290.100
Anthracoptilidae	extinct	279.500	290.100
Anthracoptilidae	extinct	290.100	295.000
Anthracoptilidae	extinct	290.100	295.000
Anthracoptilidae	extinct	298.900	303.400
Anthracoptilidae	extinct	298.900	303.400
Anthracoptilidae	extinct	298.900	303.400
Anthracoptilidae	extinct	298.900	303.400
Anthracoptilidae	extinct	298.900	306.950
Anthracoptilidae	extinct	306.950	311.450
Anthracoptilidae	extinct	306.950	311.450
Anthracoptilidae	extinct	306.950	311.450
Anthracoptilidae	extinct	306.950	311.450
Anthracoptilidae	extinct	306.950	314.600
Anthracoptilidae	extinct	306.950	314.600
Anthracothremmidae	extinct	306.950	311.450
Anthracothremmidae	extinct	306.950	311.450
Anthracothremmidae	extinct	306.950	311.450
Anthracothremmidae	extinct	306.950	311.450
Anthribidae	extant	11.608	12.700
Anthribidae	extant	11.608	12.700
Anthribidae	extant	11.608	12.700
Anthribidae	extant	11.608	15.970
Anthribidae	extant	112.600	125.450
Anthribidae	extant	125.450	130.000
Anthribidae	extant	13.650	15.970
Anthribidae	extant	155.700	164.700
Anthribidae	extant	155.700	164.700
Anthribidae	extant	155.700	164.700
Anthribidae	extant	155.700	164.700
Anthribidae	extant	155.700	164.700
Anthribidae	extant	155.700	164.700
Anthribidae	extant	155.700	164.700
Anthribidae	extant	155.700	164.700
Anthribidae	extant	155.700	164.700
Anthribidae	extant	155.700	164.700
Anthribidae	extant	155.700	164.700
Anthribidae	extant	155.700	164.700
Anthribidae	extant	155.700	164.700
Anthribidae	extant	155.700	164.700
Anthribidae	extant	155.700	164.700
Anthribidae	extant	155.700	164.700
Anthribidae	extant	155.700	164.700
Anthribidae	extant	155.700	164.700
Anthribidae	extant	155.700	164.700
Anthribidae	extant	155.700	164.700
Anthribidae	extant	155.700	164.700
Anthribidae	extant	155.700	164.700
Anthribidae	extant	155.700	164.700
Anthribidae	extant	155.700	164.700
Anthribidae	extant	155.700	164.700
Anthribidae	extant	155.700	164.700
Anthribidae	extant	155.700	164.700
Anthribidae	extant	155.700	164.700
Anthribidae	extant	155.700	164.700
Anthribidae	extant	155.700	164.700
Anthribidae	extant	155.700	164.700
Anthribidae	extant	155.700	164.700
Anthribidae	extant	155.700	164.700
Anthribidae	extant	155.700	164.700
Anthribidae	extant	155.700	164.700
Anthribidae	extant	23.030	28.400
Anthribidae	extant	23.030	28.400
Anthribidae	extant	23.030	28.400
Anthribidae	extant	23.030	28.400
Anthribidae	extant	28.400	33.900
Anthribidae	extant	33.900	37.200
Anthribidae	extant	33.900	37.200
Anthribidae	extant	33.900	37.200
Anthribidae	extant	33.900	37.200
Anthribidae	extant	33.900	37.200
Anthribidae	extant	33.900	37.200
Anthribidae	extant	33.900	37.200
Anthribidae	extant	33.900	37.200
Anthribidae	extant	33.900	37.200
Anthribidae	extant	33.900	37.200
Anthribidae	extant	33.900	37.200
Anthribidae	extant	33.900	37.200
Anthribidae	extant	33.900	37.200
Anthribidae	extant	33.900	37.200
Anthribidae	extant	33.900	37.200
Anthribidae	extant	33.900	37.800
Anthribidae	extant	46.200	50.300
Anthribidae	extant	46.200	50.300
Anthribidae	extant	46.200	50.300
Anthribidae	extant	46.200	50.300
Anthribidae	extant	46.200	50.300
Anthribidae	extant	46.200	50.300
Anthribidae	extant	89.300	94.300
Apachelytridae	extinct	290.100	295.000
Apataniidae	extant	33.900	37.200
Aphalaridae	extant	11.608	15.970
Aphalaridae	extant	13.650	20.430
Aphalaridae	extant	33.900	37.200
Aphalaridae	extant	33.900	37.200
Aphalaridae	extant	33.900	37.200
Aphalaridae	extant	33.900	37.200
Aphalaridae	extant	33.900	37.200
Aphalaridae	extant	33.900	37.200
Aphalaridae	extant	33.900	37.200
Aphalaridae	extant	33.900	37.200
Aphalaridae	extant	33.900	37.200
Aphalaridae	extant	33.900	37.200
Aphalaridae	extant	33.900	37.200
Aphalaridae	extant	33.900	37.200
Aphalaridae	extant	33.900	37.200
Aphalaridae	extant	33.900	37.200
Aphalaridae	extant	33.900	37.800
Aphalaridae	extant	33.900	37.800
Aphalaridae	extant	33.900	37.800
Aphalaridae	extant	33.900	37.800
Aphalaridae	extant	33.900	37.800
Aphalaridae	extant	33.900	37.800
Aphalaridae	extant	33.900	37.800
Aphalaridae	extant	33.900	37.800
Aphalaridae	extant	33.900	37.800
Aphalaridae	extant	33.900	37.800
Aphalaridae	extant	33.900	37.800
Aphalaridae	extant	33.900	37.800
Aphalaridae	extant	33.900	37.800
Aphalaridae	extant	33.900	37.800
Aphalaridae	extant	33.900	37.800
Aphalaridae	extant	40.400	48.600
Aphelinidae	extant	33.900	37.200
Aphelinidae	extant	33.900	37.200
Aphelinidae	extant	33.900	37.200
Aphelocheiridae	extant	2.588	3.600
Aphelocheiridae	extant	2.588	3.600
Aphelocheiridae	extant	2.588	3.600
Aphelocheiridae	extant	2.588	3.600
Apheloneuridae	extinct	272.500	279.500
Apheloneuridae	extinct	279.500	290.100
Apheloneuridae	extinct	279.500	290.100
Apheloneuridae	extinct	279.500	290.100
Aphididae	extant	11.608	12.700
Aphididae	extant	11.608	15.970
Aphididae	extant	11.608	15.970
Aphididae	extant	11.608	15.970
Aphididae	extant	11.608	15.970
Aphididae	extant	11.608	15.970
Aphididae	extant	11.608	15.970
Aphididae	extant	11.608	15.970
Aphididae	extant	11.608	15.970
Aphididae	extant	11.608	15.970
Aphididae	extant	11.608	15.970
Aphididae	extant	11.608	15.970
Aphididae	extant	112.600	125.450
Aphididae	extant	112.600	125.450
Aphididae	extant	112.600	125.450
Aphididae	extant	125.450	130.000
Aphididae	extant	13.600	15.970
Aphididae	extant	13.600	15.970
Aphididae	extant	13.600	15.970
Aphididae	extant	13.600	15.970
Aphididae	extant	13.600	15.970
Aphididae	extant	13.600	15.970
Aphididae	extant	13.600	15.970
Aphididae	extant	13.600	15.970
Aphididae	extant	13.650	20.430
Aphididae	extant	13.650	20.430
Aphididae	extant	13.650	20.430
Aphididae	extant	15.970	20.000
Aphididae	extant	15.970	20.000
Aphididae	extant	15.970	20.000
Aphididae	extant	15.970	20.000
Aphididae	extant	15.970	20.000
Aphididae	extant	15.970	20.000
Aphididae	extant	15.970	20.000
Aphididae	extant	15.970	20.430
Aphididae	extant	15.970	20.430
Aphididae	extant	15.970	20.430
Aphididae	extant	15.970	20.430
Aphididae	extant	15.970	20.430
Aphididae	extant	15.970	20.430
Aphididae	extant	2.588	3.600
Aphididae	extant	23.030	28.400
Aphididae	extant	23.030	28.400
Aphididae	extant	23.030	28.400
Aphididae	extant	23.030	28.400
Aphididae	extant	23.030	28.400
Aphididae	extant	23.030	28.400
Aphididae	extant	23.030	28.400
Aphididae	extant	23.030	28.400
Aphididae	extant	23.030	28.400
Aphididae	extant	23.030	28.400
Aphididae	extant	23.030	28.400
Aphididae	extant	33.900	37.200
Aphididae	extant	33.900	37.200
Aphididae	extant	33.900	37.200
Aphididae	extant	33.900	37.200
Aphididae	extant	33.900	37.200
Aphididae	extant	33.900	37.200
Aphididae	extant	33.900	37.200
Aphididae	extant	33.900	37.200
Aphididae	extant	33.900	37.200
Aphididae	extant	33.900	37.200
Aphididae	extant	33.900	37.200
Aphididae	extant	33.900	37.200
Aphididae	extant	33.900	37.200
Aphididae	extant	33.900	37.200
Aphididae	extant	33.900	37.200
Aphididae	extant	33.900	37.200
Aphididae	extant	33.900	37.200
Aphididae	extant	33.900	37.200
Aphididae	extant	33.900	37.200
Aphididae	extant	33.900	37.200
Aphididae	extant	33.900	37.200
Aphididae	extant	33.900	37.200
Aphididae	extant	33.900	37.200
Aphididae	extant	33.900	37.200
Aphididae	extant	33.900	37.200
Aphididae	extant	33.900	37.200
Aphididae	extant	33.900	37.200
Aphididae	extant	33.900	37.200
Aphididae	extant	33.900	37.200
Aphididae	extant	33.900	37.200
Aphididae	extant	33.900	37.200
Aphididae	extant	33.900	37.200
Aphididae	extant	33.900	37.200
Aphididae	extant	33.900	37.200
Aphididae	extant	33.900	37.200
Aphididae	extant	33.900	37.200
Aphididae	extant	33.900	37.200
Aphididae	extant	33.900	37.200
Aphididae	extant	33.900	37.200
Aphididae	extant	33.900	37.200
Aphididae	extant	33.900	37.200
Aphididae	extant	33.900	37.200
Aphididae	extant	33.900	37.200
Aphididae	extant	33.900	37.200
Aphididae	extant	33.900	37.200
Aphididae	extant	33.900	37.200
Aphididae	extant	33.900	37.200
Aphididae	extant	33.900	37.200
Aphididae	extant	33.900	37.200
Aphididae	extant	33.900	37.200
Aphididae	extant	33.900	37.200
Aphididae	extant	33.900	37.200
Aphididae	extant	33.900	37.200
Aphididae	extant	33.900	37.200
Aphididae	extant	33.900	37.200
Aphididae	extant	33.900	37.200
Aphididae	extant	33.900	37.200
Aphididae	extant	33.900	37.200
Aphididae	extant	33.900	37.200
Aphididae	extant	33.900	37.200
Aphididae	extant	33.900	37.200
Aphididae	extant	33.900	37.200
Aphididae	extant	33.900	37.200
Aphididae	extant	33.900	37.200
Aphididae	extant	33.900	37.200
Aphididae	extant	33.900	37.200
Aphididae	extant	33.900	37.200
Aphididae	extant	33.900	37.200
Aphididae	extant	33.900	37.200
Aphididae	extant	33.900	37.200
Aphididae	extant	33.900	37.200
Aphididae	extant	33.900	37.200
Aphididae	extant	33.900	37.200
Aphididae	extant	33.900	37.200
Aphididae	extant	33.900	37.200
Aphididae	extant	33.900	37.200
Aphididae	extant	33.900	37.200
Aphididae	extant	33.900	37.200
Aphididae	extant	33.900	37.200
Aphididae	extant	33.900	37.200
Aphididae	extant	33.900	37.200
Aphididae	extant	33.900	37.200
Aphididae	extant	33.900	37.200
Aphididae	extant	33.900	37.200
Aphididae	extant	33.900	37.200
Aphididae	extant	33.900	37.200
Aphididae	extant	33.900	37.200
Aphididae	extant	33.900	37.200
Aphididae	extant	33.900	37.200
Aphididae	extant	33.900	37.200
Aphididae	extant	33.900	37.200
Aphididae	extant	33.900	37.200
Aphididae	extant	33.900	37.200
Aphididae	extant	33.900	37.200
Aphididae	extant	33.900	37.200
Aphididae	extant	33.900	37.200
Aphididae	extant	33.900	37.200
Aphididae	extant	33.900	37.200
Aphididae	extant	33.900	37.200
Aphididae	extant	33.900	37.200
Aphididae	extant	33.900	37.200
Aphididae	extant	33.900	37.200
Aphididae	extant	33.900	37.200
Aphididae	extant	33.900	37.200
Aphididae	extant	33.900	37.200
Aphididae	extant	33.900	37.200
Aphididae	extant	33.900	37.200
Aphididae	extant	33.900	37.200
Aphididae	extant	33.900	37.200
Aphididae	extant	33.900	37.200
Aphididae	extant	33.900	37.200
Aphididae	extant	33.900	37.200
Aphididae	extant	33.900	37.200
Aphididae	extant	33.900	37.200
Aphididae	extant	33.900	37.200
Aphididae	extant	33.900	37.200
Aphididae	extant	33.900	37.200
Aphididae	extant	33.900	37.200
Aphididae	extant	33.900	37.200
Aphididae	extant	33.900	37.200
Aphididae	extant	33.900	37.200
Aphididae	extant	33.900	37.200
Aphididae	extant	33.900	37.200
Aphididae	extant	33.900	37.200
Aphididae	extant	33.900	37.200
Aphididae	extant	33.900	37.200
Aphididae	extant	33.900	37.200
Aphididae	extant	33.900	37.200
Aphididae	extant	33.900	37.200
Aphididae	extant	33.900	37.200
Aphididae	extant	33.900	37.200
Aphididae	extant	33.900	37.200
Aphididae	extant	33.900	37.200
Aphididae	extant	33.900	37.200
Aphididae	extant	33.900	37.200
Aphididae	extant	33.900	37.200
Aphididae	extant	33.900	37.200
Aphididae	extant	33.900	37.200
Aphididae	extant	33.900	37.200
Aphididae	extant	33.900	37.200
Aphididae	extant	33.900	37.200
Aphididae	extant	33.900	37.200
Aphididae	extant	33.900	37.200
Aphididae	extant	33.900	37.200
Aphididae	extant	46.200	50.300
Aphididae	extant	48.600	55.800
Aphididae	extant	48.600	55.800
Aphididae	extant	48.600	55.800
Aphididae	extant	48.600	55.800
Aphididae	extant	48.600	55.800
Aphididae	extant	48.600	55.800
Aphididae	extant	48.600	55.800
Aphididae	extant	48.600	55.800
Aphididae	extant	48.600	55.800
Aphididae	extant	48.600	55.800
Aphididae	extant	48.600	55.800
Aphididae	extant	48.600	55.800
Aphididae	extant	48.600	55.800
Aphididae	extant	48.600	55.800
Aphididae	extant	48.600	55.800
Aphididae	extant	48.600	55.800
Aphididae	extant	48.600	55.800
Aphididae	extant	48.600	55.800
Aphididae	extant	48.600	55.800
Aphididae	extant	48.600	55.800
Aphididae	extant	48.600	55.800
Aphididae	extant	48.600	55.800
Aphididae	extant	48.600	55.800
Aphididae	extant	48.600	55.800
Aphididae	extant	48.600	55.800
Aphididae	extant	5.332	7.246
Aphididae	extant	7.246	11.608
Aphididae	extant	70.600	84.900
Aphididae	extant	84.900	85.800
Aphididae	extant	84.900	85.800
Aphididae	extant	93.1	93.1
Aphididae	extant	94.300	112.600
Aphrophoridae	extant	11.608	12.700
Aphrophoridae	extant	11.608	12.700
Aphrophoridae	extant	11.608	12.700
Aphrophoridae	extant	11.608	12.700
Aphrophoridae	extant	11.608	15.970
Aphrophoridae	extant	11.608	15.970
Aphrophoridae	extant	11.608	15.970
Aphrophoridae	extant	15.970	20.430
Aphrophoridae	extant	15.970	20.430
Aphrophoridae	extant	15.970	20.430
Aphrophoridae	extant	15.970	20.430
Aphrophoridae	extant	15.970	23.030
Aphrophoridae	extant	15.970	23.030
Aphrophoridae	extant	15.970	23.030
Aphrophoridae	extant	15.970	23.030
Aphrophoridae	extant	23.030	28.400
Aphrophoridae	extant	23.030	28.400
Aphrophoridae	extant	23.030	28.400
Aphrophoridae	extant	23.030	28.400
Aphrophoridae	extant	23.030	28.400
Aphrophoridae	extant	23.030	28.400
Aphrophoridae	extant	28.400	33.900
Aphrophoridae	extant	28.400	33.900
Aphrophoridae	extant	28.400	33.900
Aphrophoridae	extant	28.400	33.900
Aphrophoridae	extant	28.400	33.900
Aphrophoridae	extant	28.400	33.900
Aphrophoridae	extant	28.400	33.900
Aphrophoridae	extant	33.900	37.200
Aphrophoridae	extant	33.900	37.200
Aphrophoridae	extant	33.900	37.200
Aphrophoridae	extant	33.900	37.200
Aphrophoridae	extant	33.900	37.200
Aphrophoridae	extant	33.900	37.200
Aphrophoridae	extant	33.900	37.200
Aphrophoridae	extant	33.900	37.200
Aphrophoridae	extant	33.900	37.200
Aphrophoridae	extant	33.900	37.200
Aphrophoridae	extant	33.900	37.200
Aphrophoridae	extant	33.900	37.200
Aphrophoridae	extant	33.900	37.200
Aphrophoridae	extant	33.900	37.200
Aphrophoridae	extant	33.900	37.200
Aphrophoridae	extant	33.900	37.800
Aphrophoridae	extant	40.400	48.600
Aphrophoridae	extant	48.600	55.800
Aphrophoridae	extant	48.600	55.800
Aphrophoridae	extant	48.600	55.800
Aphrophoridae	extant	48.600	55.800
Aphrophoridae	extant	55.800	58.700
Apidae	extant	0.000	0.012
Apidae	extant	0.000	0.012
Apidae	extant	0.000	0.012
Apidae	extant	0.000	0.012
Apidae	extant	0.000	0.012
Apidae	extant	0.000	0.012
Apidae	extant	11.608	12.700
Apidae	extant	11.608	12.700
Apidae	extant	11.608	12.700
Apidae	extant	11.608	12.700
Apidae	extant	11.608	12.700
Apidae	extant	11.608	12.700
Apidae	extant	11.608	12.700
Apidae	extant	11.608	12.700
Apidae	extant	11.608	12.700
Apidae	extant	11.608	12.700
Apidae	extant	11.608	12.700
Apidae	extant	11.608	12.700
Apidae	extant	11.608	12.700
Apidae	extant	11.608	12.700
Apidae	extant	11.608	15.970
Apidae	extant	11.608	15.970
Apidae	extant	11.608	15.970
Apidae	extant	11.608	15.970
Apidae	extant	11.608	15.970
Apidae	extant	11.608	15.970
Apidae	extant	11.608	15.970
Apidae	extant	11.608	15.970
Apidae	extant	11.608	15.970
Apidae	extant	11.608	15.970
Apidae	extant	11.608	15.970
Apidae	extant	12.700	13.650
Apidae	extant	13.600	15.970
Apidae	extant	13.650	15.970
Apidae	extant	13.650	15.970
Apidae	extant	13.650	15.970
Apidae	extant	13.650	15.970
Apidae	extant	13.650	15.970
Apidae	extant	13.650	15.970
Apidae	extant	13.650	15.970
Apidae	extant	13.650	15.970
Apidae	extant	13.650	15.970
Apidae	extant	13.650	15.970
Apidae	extant	13.650	15.970
Apidae	extant	13.650	15.970
Apidae	extant	13.650	15.970
Apidae	extant	13.650	15.970
Apidae	extant	13.650	15.970
Apidae	extant	13.650	15.970
Apidae	extant	13.650	15.970
Apidae	extant	13.650	15.970
Apidae	extant	13.650	15.970
Apidae	extant	13.650	15.970
Apidae	extant	13.650	20.430
Apidae	extant	13.650	20.430
Apidae	extant	13.650	20.430
Apidae	extant	13.650	20.430
Apidae	extant	13.650	20.430
Apidae	extant	13.650	20.430
Apidae	extant	13.650	20.430
Apidae	extant	13.650	20.430
Apidae	extant	13.650	20.430
Apidae	extant	13.650	20.430
Apidae	extant	13.650	15.970
Apidae	extant	13.650	15.970
Apidae	extant	15.970	16.900
Apidae	extant	15.970	20.000
Apidae	extant	15.970	20.430
Apidae	extant	15.970	20.430
Apidae	extant	15.970	20.430
Apidae	extant	15.970	20.430
Apidae	extant	15.970	20.430
Apidae	extant	15.970	23.030
Apidae	extant	15.970	23.030
Apidae	extant	15.970	23.030
Apidae	extant	15.970	23.030
Apidae	extant	15.970	23.030
Apidae	extant	16.900	20.000
Apidae	extant	16.900	20.000
Apidae	extant	16.900	20.000
Apidae	extant	20.430	23.030
Apidae	extant	20.430	23.030
Apidae	extant	20.430	23.030
Apidae	extant	23.030	28.400
Apidae	extant	23.030	28.400
Apidae	extant	23.030	28.400
Apidae	extant	23.030	28.400
Apidae	extant	23.030	28.400
Apidae	extant	23.030	28.400
Apidae	extant	23.030	28.400
Apidae	extant	23.030	28.400
Apidae	extant	23.030	28.400
Apidae	extant	23.030	28.400
Apidae	extant	23.030	28.400
Apidae	extant	23.030	28.400
Apidae	extant	23.030	28.400
Apidae	extant	23.030	28.400
Apidae	extant	23.030	28.400
Apidae	extant	23.030	28.400
Apidae	extant	23.030	28.400
Apidae	extant	23.030	28.400
Apidae	extant	23.030	28.400
Apidae	extant	23.030	28.400
Apidae	extant	23.030	28.400
Apidae	extant	28.400	33.900
Apidae	extant	33.900	37.200
Apidae	extant	33.900	37.200
Apidae	extant	33.900	37.200
Apidae	extant	33.900	37.200
Apidae	extant	33.900	37.200
Apidae	extant	33.900	37.200
Apidae	extant	33.900	37.200
Apidae	extant	33.900	37.200
Apidae	extant	33.900	37.200
Apidae	extant	33.900	37.200
Apidae	extant	33.900	37.200
Apidae	extant	33.900	37.200
Apidae	extant	33.900	37.200
Apidae	extant	33.900	37.200
Apidae	extant	33.900	37.200
Apidae	extant	33.900	37.200
Apidae	extant	33.900	37.200
Apidae	extant	33.900	37.200
Apidae	extant	33.900	37.200
Apidae	extant	33.900	37.200
Apidae	extant	33.900	37.200
Apidae	extant	33.900	37.200
Apidae	extant	33.900	37.200
Apidae	extant	33.900	37.200
Apidae	extant	33.900	37.200
Apidae	extant	33.900	37.200
Apidae	extant	33.900	37.200
Apidae	extant	33.900	37.200
Apidae	extant	33.900	37.200
Apidae	extant	33.900	37.200
Apidae	extant	33.900	37.200
Apidae	extant	33.900	37.200
Apidae	extant	33.900	37.200
Apidae	extant	33.900	37.200
Apidae	extant	33.900	37.200
Apidae	extant	33.900	37.200
Apidae	extant	33.900	37.200
Apidae	extant	33.900	37.200
Apidae	extant	33.900	37.200
Apidae	extant	33.900	37.200
Apidae	extant	33.900	37.200
Apidae	extant	33.900	37.200
Apidae	extant	33.900	37.200
Apidae	extant	33.900	37.200
Apidae	extant	33.900	37.200
Apidae	extant	33.900	37.200
Apidae	extant	33.900	37.200
Apidae	extant	33.900	37.200
Apidae	extant	33.900	37.200
Apidae	extant	33.900	37.200
Apidae	extant	33.900	37.200
Apidae	extant	33.900	37.200
Apidae	extant	33.900	37.200
Apidae	extant	33.900	37.200
Apidae	extant	33.900	37.200
Apidae	extant	33.900	37.200
Apidae	extant	33.900	37.200
Apidae	extant	33.900	37.200
Apidae	extant	33.900	37.200
Apidae	extant	33.900	37.200
Apidae	extant	33.900	37.200
Apidae	extant	33.900	37.200
Apidae	extant	33.900	37.200
Apidae	extant	33.900	37.200
Apidae	extant	33.900	37.200
Apidae	extant	33.900	37.200
Apidae	extant	33.900	37.200
Apidae	extant	33.900	37.200
Apidae	extant	33.900	37.200
Apidae	extant	33.900	37.200
Apidae	extant	33.900	37.200
Apidae	extant	33.900	37.200
Apidae	extant	33.900	37.200
Apidae	extant	33.900	37.200
Apidae	extant	33.900	37.200
Apidae	extant	33.900	37.200
Apidae	extant	33.900	37.800
Apidae	extant	40.400	48.600
Apidae	extant	40.400	48.600
Apidae	extant	40.400	48.600
Apidae	extant	40.400	48.600
Apidae	extant	40.400	48.600
Apidae	extant	40.400	48.600
Apidae	extant	40.400	48.600
Apidae	extant	40.400	48.600
Apidae	extant	40.400	48.600
Apidae	extant	40.400	48.600
Apidae	extant	40.400	48.600
Apidae	extant	40.400	48.600
Apidae	extant	40.400	48.600
Apidae	extant	46.200	50.300
Apidae	extant	48.600	55.800
Apidae	extant	48.600	55.800
Apidae	extant	48.600	55.800
Apidae	extant	48.600	55.800
Apidae	extant	5.332	11.608
Apidae	extant	5.332	11.608
Apidae	extant	5.332	11.608
Apidae	extant	5.332	11.608
Apidae	extant	5.332	11.608
Apidae	extant	5.332	11.608
Apidae	extant	5.332	11.608
Apidae	extant	5.332	11.608
Apidae	extant	5.332	11.608
Apidae	extant	5.332	7.246
Apidae	extant	5.34	5.34
Apidae	extant	5.34	5.34
Apidae	extant	55.800	58.700
Apidae	extant	66.043	70.600
Apidae	extant	7.13	7.54
Apidae	extant	7.13	7.54
Apidae	extant	7.13	7.54
Apidae	extant	8.700	11.608
Apionidae	extant	0.012	0.126
Apionidae	extant	0.012	0.126
Apionidae	extant	0.012	0.126
Apionidae	extant	0.012	0.126
Apionidae	extant	0.012	0.126
Apionidae	extant	0.012	0.126
Apionidae	extant	0.012	0.126
Apionidae	extant	0.012	0.126
Apionidae	extant	0.0187	0.0187
Apionidae	extant	0.126	0.781
Apionidae	extant	0.126	0.781
Apionidae	extant	33.900	37.200
Apithanidae	extinct	306.950	311.450
Appertiidae	extinct	279.500	290.100
Apsilocephalidae	extant	33.900	37.200
Apsilocephalidae	extant	33.900	37.200
Apsilocephalidae	extant	33.900	37.200
Apsilocephalidae	extant	94.300	99.700
Apsilocephalidae	extant	94.300	99.700
Apticoccidae	extinct	122.460	125.450
Apticoccidae	extinct	122.460	125.450
Apticoccidae	extinct	122.460	125.450
Apystomyiidae	extant	89.300	94.300
Apystomyiidae	extant	89.300	94.300
Apystomyiidae	extant	89.300	94.300
Apystomyiidae	extant	89.300	94.300
Apystomyiidae	extant	94.300	99.700
Aradidae	extant	0.000	0.012
Aradidae	extant	11.608	15.970
Aradidae	extant	11.608	23.030
Aradidae	extant	112.600	125.450
Aradidae	extant	13.650	20.430
Aradidae	extant	13.650	20.430
Aradidae	extant	13.650	20.430
Aradidae	extant	13.650	20.430
Aradidae	extant	13.650	20.430
Aradidae	extant	13.650	20.430
Aradidae	extant	13.650	20.430
Aradidae	extant	15.970	20.430
Aradidae	extant	20.430	23.030
Aradidae	extant	23.030	28.400
Aradidae	extant	23.030	28.400
Aradidae	extant	23.030	28.400
Aradidae	extant	23.030	28.400
Aradidae	extant	23.030	28.400
Aradidae	extant	23.030	28.400
Aradidae	extant	33.900	37.200
Aradidae	extant	33.900	37.200
Aradidae	extant	33.900	37.200
Aradidae	extant	33.900	37.200
Aradidae	extant	33.900	37.200
Aradidae	extant	33.900	37.200
Aradidae	extant	33.900	37.200
Aradidae	extant	33.900	37.200
Aradidae	extant	33.900	37.200
Aradidae	extant	33.900	37.200
Aradidae	extant	33.900	37.200
Aradidae	extant	33.900	37.200
Aradidae	extant	33.900	37.200
Aradidae	extant	33.900	37.200
Aradidae	extant	33.900	37.200
Aradidae	extant	33.900	37.200
Aradidae	extant	33.900	37.200
Aradidae	extant	33.900	37.200
Aradidae	extant	33.900	37.200
Aradidae	extant	33.900	37.200
Aradidae	extant	33.900	37.200
Aradidae	extant	33.900	37.200
Aradidae	extant	33.900	37.200
Aradidae	extant	33.900	37.200
Aradidae	extant	33.900	37.200
Aradidae	extant	33.900	37.200
Aradidae	extant	33.900	37.200
Aradidae	extant	33.900	37.200
Aradidae	extant	33.900	37.200
Aradidae	extant	33.900	37.200
Aradidae	extant	33.900	37.200
Aradidae	extant	33.900	37.200
Aradidae	extant	33.900	37.200
Aradidae	extant	33.900	37.200
Aradidae	extant	40.400	48.600
Aradidae	extant	40.400	48.600
Aradidae	extant	40.400	48.600
Aradidae	extant	40.400	48.600
Aradidae	extant	40.400	48.600
Aradidae	extant	40.400	48.600
Aradidae	extant	40.400	48.600
Aradidae	extant	40.400	48.600
Aradidae	extant	40.400	48.600
Aradidae	extant	40.400	48.600
Aradidae	extant	40.400	48.600
Aradidae	extant	40.400	48.600
Aradidae	extant	40.400	48.600
Aradidae	extant	48.600	55.800
Aradidae	extant	7.13	7.54
Aradidae	extant	70.600	84.900
Aradidae	extant	94.300	99.700
Aradidae	extant	94.300	99.700
Aradidae	extant	94.300	99.700
Aradidae	extant	94.300	99.700
Aradidae	extant	94.300	99.700
Araripeblattidae	extinct	112.600	122.460
Araripeblattidae	extinct	112.600	122.460
Araripeblattidae	extinct	112.600	122.460
Araripeblattidae	extinct	112.600	122.460
Araripeblattidae	extinct	112.600	122.460
Araripechlorogomphidae	extinct	112.600	122.460
Araripegomphidae	extinct	112.600	122.460
Araripegomphidae	extinct	112.600	122.460
Araripegomphidae	extinct	112.600	122.460
Araripegomphidae	extinct	112.600	122.460
Araripegomphidae	extinct	112.600	122.460
Araripegomphidae	extinct	112.600	122.460
Araripegomphidae	extinct	112.600	122.460
Araripegomphidae	extinct	112.600	122.460
Araripelibellulidae	extinct	112.600	122.460
Araripelibellulidae	extinct	112.600	122.460
Araripelibellulidae	extinct	112.600	122.460
Araripelibellulidae	extinct	112.600	122.460
Araripelibellulidae	extinct	112.600	122.460
Araripelibellulidae	extinct	125.450	130.000
Araripelibellulidae	extinct	125.450	130.000
Araripelibellulidae	extinct	125.450	130.000
Araripelibellulidae	extinct	125.450	130.000
Araripelibellulidae	extinct	130.000	136.400
Araripelibellulidae	extinct	140.200	145.500
Araripelibellulidae	extinct	140.200	145.500
Araripelibellulidae	extinct	140.200	145.500
Araripelibellulidae	extinct	140.200	145.500
Araripeneuridae	extinct	112.600	122.460
Araripeneuridae	extinct	112.600	122.460
Araripeneuridae	extinct	112.600	122.460
Araripeneuridae	extinct	112.600	122.460
Araripeneuridae	extinct	112.600	122.460
Araripeneuridae	extinct	112.600	122.460
Araripeneuridae	extinct	112.600	122.460
Araripeneuridae	extinct	112.600	122.460
Araripeneuridae	extinct	112.600	122.460
Araripeneuridae	extinct	112.600	122.460
Araripeneuridae	extinct	112.600	122.460
Araripeneuridae	extinct	112.600	122.460
Araripeneuridae	extinct	112.600	122.460
Araripeneuridae	extinct	112.600	122.460
Araripeneuridae	extinct	112.600	122.460
Araripeneuridae	extinct	112.600	122.460
Araripeneuridae	extinct	112.600	122.460
Araripeneuridae	extinct	112.600	122.460
Araripeneuridae	extinct	112.600	122.460
Araripeneuridae	extinct	112.600	122.460
Araripeneuridae	extinct	112.600	122.460
Araripeneuridae	extinct	112.600	122.460
Araripeneuridae	extinct	112.600	122.460
Araripephlebiidae	extinct	112.600	122.460
Araripephlebiidae	extinct	112.600	122.460
Araripephlebiidae	extinct	112.600	122.460
Araripephlebiidae	extinct	112.600	122.460
Araripephlebiidae	extinct	112.600	122.460
Archaeatropidae	extinct	109.000	112.600
Archaeatropidae	extinct	122.460	125.450
Archaeatropidae	extinct	122.460	125.450
Archaeatropidae	extinct	122.460	125.450
Archaeatropidae	extinct	125.450	130.000
Archaeatropidae	extinct	125.450	130.000
Archaeatropidae	extinct	125.450	130.000
Archaeatropidae	extinct	84.900	99.700
Archaeatropidae	extinct	84.900	99.700
Archaeatropidae	extinct	94.300	99.700
Archaeatropidae	extinct	99.700	105.300
Archaeatropidae	extinct	99.700	105.300
Archaeatropidae	extinct	99.700	112.600
Archaeatropidae	extinct	99.700	112.600
Archaemegaptilidae	extinct	298.900	303.400
Archaemegaptilidae	extinct	314.600	318.100
Archaemiopteridae	extinct	298.900	306.950
Archaeocynipidae	extinct	112.600	125.450
Archaeocynipidae	extinct	112.600	125.450
Archaeocynipidae	extinct	112.600	125.450
Archaeocynipidae	extinct	112.600	125.450
Archaeocynipidae	extinct	112.600	125.450
Archaeocynipidae	extinct	112.600	125.450
Archaeocynipidae	extinct	122.460	125.450
Archaeolepiidae	extinct	189.600	196.500
Archegocimicidae	extinct	112.600	122.460
Archegocimicidae	extinct	112.600	122.460
Archegocimicidae	extinct	112.600	125.450
Archegocimicidae	extinct	112.600	125.450
Archegocimicidae	extinct	112.600	125.450
Archegocimicidae	extinct	112.600	125.450
Archegocimicidae	extinct	112.600	125.450
Archegocimicidae	extinct	112.600	125.450
Archegocimicidae	extinct	112.600	125.450
Archegocimicidae	extinct	112.600	125.450
Archegocimicidae	extinct	112.600	125.450
Archegocimicidae	extinct	112.600	125.450
Archegocimicidae	extinct	112.600	125.450
Archegocimicidae	extinct	112.600	125.450
Archegocimicidae	extinct	112.600	125.450
Archegocimicidae	extinct	112.600	125.450
Archegocimicidae	extinct	112.600	125.450
Archegocimicidae	extinct	112.600	125.450
Archegocimicidae	extinct	112.600	125.450
Archegocimicidae	extinct	112.600	125.450
Archegocimicidae	extinct	112.600	125.450
Archegocimicidae	extinct	112.600	125.450
Archegocimicidae	extinct	112.600	125.450
Archegocimicidae	extinct	112.600	125.450
Archegocimicidae	extinct	112.600	125.450
Archegocimicidae	extinct	112.600	125.450
Archegocimicidae	extinct	112.600	125.450
Archegocimicidae	extinct	112.600	125.450
Archegocimicidae	extinct	112.600	125.450
Archegocimicidae	extinct	112.600	125.450
Archegocimicidae	extinct	112.600	125.450
Archegocimicidae	extinct	112.600	125.450
Archegocimicidae	extinct	112.600	125.450
Archegocimicidae	extinct	112.600	125.450
Archegocimicidae	extinct	112.600	125.450
Archegocimicidae	extinct	112.600	125.450
Archegocimicidae	extinct	112.600	125.450
Archegocimicidae	extinct	112.600	125.450
Archegocimicidae	extinct	112.600	125.450
Archegocimicidae	extinct	112.600	125.450
Archegocimicidae	extinct	112.600	125.450
Archegocimicidae	extinct	112.600	125.450
Archegocimicidae	extinct	112.600	125.450
Archegocimicidae	extinct	112.600	125.450
Archegocimicidae	extinct	112.600	125.450
Archegocimicidae	extinct	112.600	125.450
Archegocimicidae	extinct	112.600	125.450
Archegocimicidae	extinct	112.600	125.450
Archegocimicidae	extinct	112.600	125.450
Archegocimicidae	extinct	112.600	125.450
Archegocimicidae	extinct	112.600	125.450
Archegocimicidae	extinct	112.600	125.450
Archegocimicidae	extinct	112.600	125.450
Archegocimicidae	extinct	112.600	125.450
Archegocimicidae	extinct	112.600	125.450
Archegocimicidae	extinct	122.460	125.450
Archegocimicidae	extinct	125.450	130.000
Archegocimicidae	extinct	125.450	130.000
Archegocimicidae	extinct	125.450	130.000
Archegocimicidae	extinct	125.450	130.000
Archegocimicidae	extinct	125.450	130.000
Archegocimicidae	extinct	125.450	130.000
Archegocimicidae	extinct	125.450	130.000
Archegocimicidae	extinct	125.450	130.000
Archegocimicidae	extinct	125.450	130.000
Archegocimicidae	extinct	125.450	130.000
Archegocimicidae	extinct	125.450	130.000
Archegocimicidae	extinct	125.450	130.000
Archegocimicidae	extinct	125.450	130.000
Archegocimicidae	extinct	130.000	136.400
Archegocimicidae	extinct	130.000	136.400
Archegocimicidae	extinct	130.000	136.400
Archegocimicidae	extinct	130.000	136.400
Archegocimicidae	extinct	130.000	136.400
Archegocimicidae	extinct	130.000	136.400
Archegocimicidae	extinct	136.400	140.200
Archegocimicidae	extinct	136.400	140.200
Archegocimicidae	extinct	136.400	140.200
Archegocimicidae	extinct	140.200	145.500
Archegocimicidae	extinct	145.500	150.800
Archegocimicidae	extinct	145.500	150.800
Archegocimicidae	extinct	145.500	150.800
Archegocimicidae	extinct	145.500	150.800
Archegocimicidae	extinct	145.500	150.800
Archegocimicidae	extinct	145.500	150.800
Archegocimicidae	extinct	145.500	150.800
Archegocimicidae	extinct	145.500	150.800
Archegocimicidae	extinct	145.500	150.800
Archegocimicidae	extinct	150.800	161.200
Archegocimicidae	extinct	150.800	161.200
Archegocimicidae	extinct	155.700	161.200
Archegocimicidae	extinct	155.700	164.700
Archegocimicidae	extinct	164.700	171.600
Archegocimicidae	extinct	182.000	183.000
Archegocimicidae	extinct	182.000	183.000
Archegocimicidae	extinct	182.000	183.000
Archegocimicidae	extinct	182.000	183.000
Archegocimicidae	extinct	182.000	183.000
Archegocimicidae	extinct	182.000	183.000
Archegocimicidae	extinct	182.000	183.000
Archegocimicidae	extinct	182.000	183.000
Archegocimicidae	extinct	182.000	183.000
Archegocimicidae	extinct	182.000	183.000
Archegocimicidae	extinct	182.000	183.000
Archegocimicidae	extinct	182.000	183.000
Archegocimicidae	extinct	182.000	183.000
Archegocimicidae	extinct	182.000	183.000
Archegocimicidae	extinct	182.000	183.000
Archegocimicidae	extinct	182.000	183.000
Archegocimicidae	extinct	182.000	183.000
Archegocimicidae	extinct	182.000	183.000
Archegocimicidae	extinct	182.000	183.000
Archegocimicidae	extinct	182.000	183.000
Archegocimicidae	extinct	182.000	183.000
Archegocimicidae	extinct	182.000	183.000
Archegocimicidae	extinct	196.500	201.600
Archegocimicidae	extinct	99.700	145.500
Archelytridae	extinct	279.500	290.100
Archelytridae	extinct	290.100	295.000
Archelytridae	extinct	290.100	295.000
Archeorhinotermitidae	extinct	94.300	99.700
Archeosmylidae	extinct	182.000	183.000
Archeosmylidae	extinct	182.000	183.000
Archeosmylidae	extinct	182.000	183.000
Archeosmylidae	extinct	182.000	183.000
Archeosmylidae	extinct	182.000	183.000
Archeosmylidae	extinct	201.600	205.600
Archeosmylidae	extinct	221.500	235.000
Archeosmylidae	extinct	221.500	235.000
Archeosmylidae	extinct	221.500	235.000
Archeosmylidae	extinct	221.500	235.000
Archeosmylidae	extinct	221.500	235.000
Archeosmylidae	extinct	221.500	235.000
Archeosmylidae	extinct	221.500	235.000
Archeosmylidae	extinct	242.000	247.200
Archeosmylidae	extinct	252.300	254.000
Archeosmylidae	extinct	252.300	254.000
Archeosmylidae	extinct	252.300	254.000
Archescytinidae	extinct	175.600	183.000
Archescytinidae	extinct	252.300	254.000
Archescytinidae	extinct	252.300	254.000
Archescytinidae	extinct	252.300	254.000
Archescytinidae	extinct	252.300	254.000
Archescytinidae	extinct	252.300	254.000
Archescytinidae	extinct	252.300	254.000
Archescytinidae	extinct	252.300	254.000
Archescytinidae	extinct	268.000	272.500
Archescytinidae	extinct	268.000	272.500
Archescytinidae	extinct	268.000	272.500
Archescytinidae	extinct	268.000	272.500
Archescytinidae	extinct	268.000	272.500
Archescytinidae	extinct	268.000	272.500
Archescytinidae	extinct	268.000	272.500
Archescytinidae	extinct	268.000	272.500
Archescytinidae	extinct	268.000	272.500
Archescytinidae	extinct	268.000	272.500
Archescytinidae	extinct	268.000	272.500
Archescytinidae	extinct	268.000	272.500
Archescytinidae	extinct	268.000	272.500
Archescytinidae	extinct	268.000	272.500
Archescytinidae	extinct	268.000	272.500
Archescytinidae	extinct	268.000	272.500
Archescytinidae	extinct	268.000	272.500
Archescytinidae	extinct	268.000	272.500
Archescytinidae	extinct	268.000	272.500
Archescytinidae	extinct	268.000	272.500
Archescytinidae	extinct	268.000	272.500
Archescytinidae	extinct	268.000	272.500
Archescytinidae	extinct	268.000	272.500
Archescytinidae	extinct	268.000	272.500
Archescytinidae	extinct	268.000	272.500
Archescytinidae	extinct	268.000	272.500
Archescytinidae	extinct	268.000	272.500
Archescytinidae	extinct	268.000	272.500
Archescytinidae	extinct	268.000	272.500
Archescytinidae	extinct	268.000	272.500
Archescytinidae	extinct	268.000	272.500
Archescytinidae	extinct	272.500	279.500
Archescytinidae	extinct	272.500	279.500
Archescytinidae	extinct	272.500	279.500
Archescytinidae	extinct	272.500	279.500
Archescytinidae	extinct	272.500	279.500
Archescytinidae	extinct	272.500	279.500
Archescytinidae	extinct	272.500	279.500
Archescytinidae	extinct	272.500	279.500
Archescytinidae	extinct	272.500	279.500
Archescytinidae	extinct	272.500	279.500
Archescytinidae	extinct	272.500	279.500
Archescytinidae	extinct	272.500	279.500
Archescytinidae	extinct	272.500	279.500
Archescytinidae	extinct	272.500	279.500
Archescytinidae	extinct	272.500	279.500
Archescytinidae	extinct	279.500	290.100
Archescytinidae	extinct	279.500	290.100
Archescytinidae	extinct	279.500	290.100
Archescytinidae	extinct	279.500	290.100
Archescytinidae	extinct	279.500	290.100
Archescytinidae	extinct	279.500	290.100
Archescytinidae	extinct	279.500	290.100
Archescytinidae	extinct	279.500	290.100
Archescytinidae	extinct	279.500	290.100
Archescytinidae	extinct	279.500	290.100
Archescytinidae	extinct	279.500	290.100
Archescytinidae	extinct	279.500	290.100
Archescytinidae	extinct	279.500	290.100
Archescytinidae	extinct	279.500	290.100
Archescytinidae	extinct	279.500	290.100
Archescytinidae	extinct	279.500	290.100
Archescytinidae	extinct	279.500	290.100
Archescytinidae	extinct	279.500	290.100
Archescytinidae	extinct	279.500	290.100
Archescytinidae	extinct	279.500	290.100
Archescytinidae	extinct	279.500	290.100
Archescytinidae	extinct	279.500	290.100
Archescytinidae	extinct	279.500	290.100
Archescytinidae	extinct	279.500	290.100
Archescytinidae	extinct	279.500	290.100
Archescytinidae	extinct	279.500	290.100
Archescytinidae	extinct	279.500	290.100
Archescytinidae	extinct	298.900	303.400
ArchiCicadellidae	extinct	112.600	122.460
ArchiCicadellidae	extinct	112.600	122.460
ArchiCicadellidae	extinct	112.600	125.450
ArchiCicadellidae	extinct	112.600	125.450
ArchiCicadellidae	extinct	112.600	125.450
ArchiCicadellidae	extinct	112.600	125.450
ArchiCicadellidae	extinct	112.600	125.450
ArchiCicadellidae	extinct	122.460	125.450
ArchiCicadellidae	extinct	125.450	130.000
ArchiCicadellidae	extinct	125.450	130.000
ArchiCicadellidae	extinct	140.200	145.500
ArchiCicadellidae	extinct	140.200	145.500
ArchiCicadellidae	extinct	140.200	145.500
ArchiCicadellidae	extinct	140.200	145.500
ArchiCicadellidae	extinct	140.200	145.500
ArchiCicadellidae	extinct	145.500	150.800
ArchiCicadellidae	extinct	155.700	164.700
ArchiCicadellidae	extinct	155.700	164.700
ArchiCicadellidae	extinct	164.700	171.600
ArchiCicadellidae	extinct	164.700	171.600
ArchiCicadellidae	extinct	164.700	171.600
ArchiCicadellidae	extinct	175.600	183.000
ArchiCicadellidae	extinct	182.000	183.000
ArchiCicadellidae	extinct	182.000	183.000
ArchiCicadellidae	extinct	182.000	183.000
ArchiCicadellidae	extinct	182.000	183.000
ArchiCicadellidae	extinct	182.000	183.000
ArchiCicadellidae	extinct	182.000	183.000
ArchiCicadellidae	extinct	182.000	183.000
ArchiCicadellidae	extinct	182.000	183.000
ArchiCicadellidae	extinct	182.000	183.000
ArchiCicadellidae	extinct	182.000	183.000
ArchiCicadellidae	extinct	182.000	183.000
ArchiCicadellidae	extinct	189.600	201.600
ArchiCicadellidae	extinct	189.600	201.600
ArchiCicadellidae	extinct	196.500	201.600
ArchiCicadellidae	extinct	196.500	201.600
ArchiCicadellidae	extinct	221.500	235.000
ArchiCicadellidae	extinct	221.500	235.000
ArchiCicadellidae	extinct	221.500	235.000
ArchiCicadellidae	extinct	221.500	235.000
ArchiCicadellidae	extinct	221.500	235.000
ArchiCicadellidae	extinct	99.700	145.500
Archiconiopterygidae	extinct	182.000	183.000
Archiconiopterygidae	extinct	182.000	183.000
Archimylacridae	extinct	221.500	235.000
Archimylacridae	extinct	221.500	235.000
Archimylacridae	extinct	268.000	272.500
Archimylacridae	extinct	268.000	272.500
Archimylacridae	extinct	268.000	272.500
Archimylacridae	extinct	272.500	279.500
Archimylacridae	extinct	272.500	279.500
Archimylacridae	extinct	272.500	279.500
Archimylacridae	extinct	272.500	279.500
Archimylacridae	extinct	272.500	298.900
Archimylacridae	extinct	272.500	298.900
Archimylacridae	extinct	279.500	290.100
Archimylacridae	extinct	279.500	290.100
Archimylacridae	extinct	279.500	290.100
Archimylacridae	extinct	290.100	295.000
Archimylacridae	extinct	290.100	295.000
Archimylacridae	extinct	290.100	295.000
Archimylacridae	extinct	290.100	295.000
Archimylacridae	extinct	290.100	295.000
Archimylacridae	extinct	290.100	298.900
Archimylacridae	extinct	290.100	298.900
Archimylacridae	extinct	295.000	298.900
Archimylacridae	extinct	295.000	298.900
Archimylacridae	extinct	295.000	298.900
Archimylacridae	extinct	295.000	298.900
Archimylacridae	extinct	295.000	298.900
Archimylacridae	extinct	295.000	298.900
Archimylacridae	extinct	295.000	298.900
Archimylacridae	extinct	295.000	298.900
Archimylacridae	extinct	295.000	298.900
Archimylacridae	extinct	295.000	298.900
Archimylacridae	extinct	295.000	298.900
Archimylacridae	extinct	295.000	298.900
Archimylacridae	extinct	298.900	303.400
Archimylacridae	extinct	298.900	303.400
Archimylacridae	extinct	298.900	303.400
Archimylacridae	extinct	298.900	303.400
Archimylacridae	extinct	298.900	303.400
Archimylacridae	extinct	298.900	303.400
Archimylacridae	extinct	298.900	303.400
Archimylacridae	extinct	298.900	303.400
Archimylacridae	extinct	298.900	303.400
Archimylacridae	extinct	298.900	303.400
Archimylacridae	extinct	298.900	303.400
Archimylacridae	extinct	298.900	303.400
Archimylacridae	extinct	298.900	303.400
Archimylacridae	extinct	298.900	303.400
Archimylacridae	extinct	298.900	303.400
Archimylacridae	extinct	298.900	303.400
Archimylacridae	extinct	298.900	303.400
Archimylacridae	extinct	298.900	303.400
Archimylacridae	extinct	298.900	303.400
Archimylacridae	extinct	298.900	303.400
Archimylacridae	extinct	298.900	303.400
Archimylacridae	extinct	298.900	306.950
Archimylacridae	extinct	298.900	306.950
Archimylacridae	extinct	298.900	306.950
Archimylacridae	extinct	298.900	306.950
Archimylacridae	extinct	298.900	306.950
Archimylacridae	extinct	298.900	306.950
Archimylacridae	extinct	298.900	306.950
Archimylacridae	extinct	298.900	306.950
Archimylacridae	extinct	298.900	306.950
Archimylacridae	extinct	298.900	306.950
Archimylacridae	extinct	298.900	318.100
Archimylacridae	extinct	298.900	318.100
Archimylacridae	extinct	298.900	318.100
Archimylacridae	extinct	301.200	303.400
Archimylacridae	extinct	301.200	303.400
Archimylacridae	extinct	301.200	303.400
Archimylacridae	extinct	301.200	303.400
Archimylacridae	extinct	301.200	303.400
Archimylacridae	extinct	301.200	303.400
Archimylacridae	extinct	301.200	303.400
Archimylacridae	extinct	301.200	303.400
Archimylacridae	extinct	301.200	303.400
Archimylacridae	extinct	301.200	303.400
Archimylacridae	extinct	301.200	303.400
Archimylacridae	extinct	301.200	303.400
Archimylacridae	extinct	301.200	303.400
Archimylacridae	extinct	301.200	303.400
Archimylacridae	extinct	301.200	303.400
Archimylacridae	extinct	301.200	303.400
Archimylacridae	extinct	301.200	303.400
Archimylacridae	extinct	301.200	303.400
Archimylacridae	extinct	301.200	303.400
Archimylacridae	extinct	303.400	306.950
Archimylacridae	extinct	303.400	306.950
Archimylacridae	extinct	303.400	306.950
[truncated: 36,014 more rows]
