# Supplementary material for: Global patterns of insect diversification: towards a reconciliation of fossil and molecular evidence?
Source: Sci Rep. 2016 Jan 18;6:19208. doi: 10.1038/srep19208 (PMC4725974; doi:10.1038/srep19208)
Supplement: Supplementary Table S3 [file srep19208-s3.xls]

## Sheet: All references
1st author initials	1st author last name	2nd author initials	2nd author last name	Other authors	Year	Title	Journal	Editors	Volume	First page	Last page
M. M.	Aalto	G. R.	Coope	P. L. Gibbard	1984	Late Devensian river deposits beneath the floodplain terrace of the River Thames at Abingdon, Berkshire, England	Proceedings of the Geologists Association		95	65	79
M.	Abdullah				1964	New heteromerous beetles (Coleoptera) from the Baltic amber of eastern Prussia and gum copal of Zanzibar	Transactions of the Royal Entomological Society of London		116	329	349
M.	Abdullah				1965	New Anthicidae and Pyrochroidae (Coleoptera) from the Baltic Amber (Oligocene)	The Entomologist		98	38	42
M.	Abdullah				1967	Palaeoasemum crowsoni and P. duffyi, a new genus and two new species of the Asemini (Coleoptera, Cerambycidae) from the Baltic amber	Deutsche Entomologische Zeitschrift		14	147	151
M.	Abdullah				1969	Dromius bakeri, a new species of the Lebiini from the Klebs collection of the Baltic amber (Coleoptera, Carabidae)	Deutsche Entomologische Zeitschrift		16	399	403
M.	Abdullah	A.	Abdullah		1967	Crichtonia macleani, a New Genus and Species of the Hedobiini (Coleoptera: Anobiidae) from the Baltic Amber	Entomological News		78	23	27
M.	Abdullah	A.	Abdullah		1968	The discovery and probable phylogenetic significance of Lathrobium (Palaeolobrathium) whitei, a new subgenus and species of the Paederinae (Col., Staphylinidae) from Baltic Amber	The Entomologist's Monthly Magazine		104	1	3
M. L.	Aczél				1948	Grundlagen einer Monographie der Dorilaiden (Diptera). Dorilaiden-Studien VI	Acta Zoologica Lilloana		6	5	168
P. A.	Adams				1967	A review of the Mesochrysinae and Nothochrysinae (Neuroptera: Chrysopidae)	Bulletin of the Museum of Comparative Zoology		135	215	238
S. A.	Afonin				2000	Pollen grains of the genus Cladaitina extracted from the gut of the Early Permian insect Tillyardembia (Grylloblattida)	Paleontological Journal		34	575	579
A. N.	Agnus				1902	Description d'un Névroptère fossile nouveau, Homoioptera gigantea	Bulletin de la Société Entomologique de France		1902	259	261
A. N.	Agnus				1903	Première note sur les Blattidés paléozoïques. Description d'un Mylacridae de Commentry [Orthopt. Paléoz.]	Bulletin de la Société Entomologique de France		1903	272	275
A. N.	Agnus				1903	Deuxième note sur les Blattidés paléozoïques [Orthopt.]. Description d'un espèce nouvelle	Bulletin de la Société Entomologique de France		1903	291	294
A. P.	Aguiar	J. W.	Janzen		2000	An overview of fossil Stephanidae (Hymenoptera), with description of two new taxa from Baltic amber, and key to species of Electrostephanus Brues	Entomologica Scandinavica		30	443	452
M.	Ain Malak	Y.	Salamé	D. Azar	2013	New phlebotomine flies from Burmese amber (Diptera: Psychodidae: Phlebotominae)	Terrestrial Arthropod Reviews		6	81	101
A. V.	Alekseev				1993	Jurassic and Lower Cretaceous Buprestidae (Coleoptera) from Eurasia	Paleontological Journal		27	9	34
V. N.	Alekseev				1995	Conostigmus antiquus sp. n., a fossil ceraphronoid species from Baltic amber (Hymenoptera, Ceraphronoidea)	Amber & Fossils		1	23	25
V. I.	Alekseev				2012	Sucinoptinus bukejsi sp.nov. (Coleoptera: Ptinidae: Ptinini), the second species of the Tertiary genus from the Baltic amber	Baltic Journal of Coleopterology		12	145	148
V. I.	Alekseev				2013	The first species of the family Tetratomidae (Coleoptera: Cucujiformia: Tenebrionoidea) from Baltic amber	Baltic Journal of Coleopterology		13	131	135
V. I.	Alekseev				2013	Description of a second species of the narrow-waisted bark beetles (Coleoptera: Tenebrionoidea: Salpingidae) from Baltic amber (Tertiary, Eocene)	Baltic Journal of Coleopterology		13	137	140
V. I.	Alekseev				2013	Protolissodema ulrikae, a new genus and species (Coleoptera: Tenebrionoidea: Salpingidae) from Baltic amber	Baltic Journal of Coleopterology		13	67	71
V. I.	Alekseev				2014	Europs insterburgensis sp. nov., a new root-eating beetle from Baltic amber (Coleoptera: Monotomidae)	Genus		25	415	420
V. I.	Alekseev				2014	A new species of Triplax Herbst, 1793 (Coleoptera: Erotylidae) from Bitterfeld amber	Baltic Journal of Coleopterology		14	171	177
V. I.	Alekseev				2014	New taxa of Baltic amber false darkling beetles (Coleoptera: Melandryidae)	Baltic Journal of Coleopterology		14	79	96
V. I.	Alekseev				2014	New fossil species of Ptinidae (Insecta: Coleoptera) in Baltic amber (Tertiary, Eocene)	Zoology and Ecology		24	239	255
V. I.	Alekseev				2015	Two new cocoon-forming beetles (Coleoptera: Cucujoidea: Bothrideridae) from Baltic amber	Baltic Journal of Coleopterology		15	9	16
V. I.	Alekseev				2015	New cylindrical bark and ironclad beetles (Coleoptera: Zopheridae) from Baltic amber	Baltic Journal of Coleopterology		15	17	24
V. I.	Alekseev	A.	Bukejs		2012	A new species of Orchesia Latreille, 1807 from Baltic amber (Coleoptera: Melandryidae)	Genus		23	571	576
V. I.	Alekseev	A.	Bukejs		2015	A new species of the genus Orchesia Latreille (Coleoptera: Melandryidae) from Baltic amber with a key to species described from fossil resins	Zootaxa		3947	590	596
V. I.	Alekseev	T. L.	Grzymala		2015	New Aderidae (Coleoptera: Tenebrionoidea) from Baltic and Bitterfeld amber	Zootaxa		3956	239	257
V. I.	Alekseev	S. V.	Kazantsev		2014	New fossil soldier beetle (Coleoptera: Cantharidae) from Baltic amber	Baltic Journal of Coleopterology		14	167	170
V. I.	Alekseev	N. P.	Lord		2014	A new species of Xylolaemus (Coleoptera: Zopheridae: Colydiinae) from Baltic amber	Baltic Journal of Coleopterology		14	97	102
V. N.	Alekseev	A. P.	Rasnitsyn		1981	Late Cretaceous Megaspilidae (Hymenoptera) from amber of the Taymyr	Paleontological Journal		15	124	128
C. P.	Alexander				1931	Crane-flies of the Baltic Amber (Diptera)	Bernstein-Forschungen		2	1	135
A. V.	Alexeev				1995	New taxa of metallic wood-boring beetles (Coleoptera, Buprestidae) from the Mesozoic of Russia, Kazakhstan, and Mongolia	Paleontological Journal		30	310	317
A. V.	Alexeev				1996	Buprestid beetles (Coleoptera, Buprestidae) from the Mesozoic and Cenozoic of CIS	Paleontological Journal		30	559	565
A. V.	Alexeev				2000	On Mesozoic Buprestids (Coleoptera: Buprestidae) from Russia, Kazakhstan, and Mongolia	Paleontological Journal		34	S323	S326
A. V.	Alexeev				2008	New Jewel Beetles (Coleoptera: Buprestidae) and Similar Beetles from the Cretaceous and Early Paleogene of Asia	Paleontological Journal		42	53	59
A. V.	Alexeev				2009	New jewel beetles (Coleoptera: Buprestidae) from the Cretaceous of Russia, Kazakhstan and Mongolia	Paleontological Journal		43	277	281
A. V.	Alexeev				2011	New click beetles (Coleoptera: Elateridae) from the Cretaceous of Russia and Kazakhstan	Paleontological Journal		45	423	431
A. V.	Alexeev				2013	New jewel beetles (Coleoptera, Buprestidae) from Cretaceous deposits of Russia	Paleontological Journal		47	303	306
H. A.	Allen				1901	On an insect from the Coal-Measures of south Wales	Geological Magazine, Decade IV		8	65	68
J.	Alroy				2002	Synonymies and reidentifications of North American fossil mammals
J.	Alroy				2006	Synonymies and reidentifications of North American fossil vertebrates
J.	Alroy				2009	High-handed opinions on taxonomy and other matters
J.	Alroy				2010	Stop the madness
J.	Alvarado-Ortega	L.	Espinosa-Arrubarrena		2008	A New Genus of Ionoscopiform Fish (Halecomorphi) from the Lower Cretaceous (Albian) Lithographic Limestones of the Tlayúa Quarry, Puebla, Mexico	Journal of Paleontology		82	163	175
J.	Alvarado-Ortega	E.	Ovalles-Damián		2008	Triplomystus applegatei, sp. nov. (Teleostei: Ellimmichthyiformes), a rare "triple armored herring" from El Espinal Quarry (Early Cretaceous), Chiapas, southeastern Mexico	Journal of Vertebrate Paleontology		28	53	60
D. S.	Amorim				1998	Amber fossil Scatopsidae (Diptera: Psychodomorpha). I. Considerations on described taxa, Procolobostema roseni, new species, from Dominican Amber, and the position of Procolobostema in the family	American Museum Novitates		3227	1	17
D. S.	Amorim	D. A.	Grimaldi		2006	Valeseguyidae, a new family of Diptera in the Scatopsoidea, with a new genus in Cretaceous amber from Myanmar	Systematic Entomology		31	508	516
N. M.	Andersen				1982	A fossil water measurer (Insecta, Hemiptera, Hydrometridae) from the Paleocene/Eocene of Denmark and its phylogenetic relationships	Bulletin of the Geological Society of Denmark		30	91	96
N. M.	Andersen				1998	Water striders from the Paleogene of Denmark and review of fossil record and evolution of semi aquatic bugs (Hemiptera Gerromorpha)	Biologiske Skrifter		50	1	157
N. M.	Andersen				2000	Fossil water striders in the Eocene Baltic amber (Hemiptera, Gerromorpha)	Insect Systematics & Evolution		31	257	284
N. M.	Andersen				2000	Microvelia polhemi, n. sp. (Heteroptera: Veliidae) from Dominican amber: the first fossil record of a phytotelmic water strider	Journal of the New York Entomological Society		107	135	144
S.	Andersen				2001	Silky lacewings (Neuroptera: Psychopsidae) from the Eocene-Paleocene transition of Denmark with a review of the fossil record and comments on phylogeny and zoogeography	Insect Systematics & Evolution		32	419	438
N. M.	Andersen				2001	Fossil water striders in the Oligocene/Miocene Dominican amber (Hemiptera: Gerromorpha)	Insect Systematics & Evolution		31	411	431
N. M.	Andersen				2003	Early evolution of a unique structure: a fossil water measurer from Baltic amber (Hemiptera: Gerromorpha
T.	Andersen	V.	Baranov	T. Goral, P. Langton, E. Perkovsky, D. Sykes	2015	First record of a Chironomidae pupa in amber	Geobios		48	281	286
N. M.	Andersen	A.	Farma	A. Minelli, G. Piccoli	1994	A fossil Halobates from the Mediterranea and the origin of sea skaters (Hemiptera, Gerridae)	Zoological Journal of the Linnean Society		112	479	489
N. M.	Andersen	D. A.	Grimaldi		2001	A fossil water measurer from the mid-Cretaceous Burmese amber (Hemiptera: Gerromorpha: Hydrometridae)	Insect Systematics & Evolution		32	381	392
N. M.	Andersen	G. O.	Poinar		1992	Phylogeny and classification of an extinct water strider genus (Hemiptera, Gerridae) from Dominican amber, with evidence of mate guarding in a fossil insect	Zeitschrift für Zoologische Systematik und Evolutionforschung		30	256	267
N. M.	Andersen	G. O.	Poinar		1998	A marine water strider (Hemiptera: Veliidae) from Dominican amber	Entomologica Scandinavica		29	1	9
F. M.	Anderson				1938	Lower Cretaceous deposits in California and Oregon	Geological Society of America Special Paper		16	1	331
J. M.	Anderson	H. M.	Anderson		1983	Palaeoflora of Southern Africa Molteno Formation (Triassic)	Palaeoflora of Southern Africa Molteno Formation (Triassic)		1	1	227
J. M.	Anderson	H. M.	Anderson		1985		Palaeoflora of Southern Africa. Prodromus of South African Megafloras Devonian to Lower Cretaceous			1	423
J. M.	Anderson	H. M.	Anderson	A. R. I. Cruickshank	1998	Late Triasssic ecosystems of the Molteno/Lower elliot Biome of Southern Africa	Palaeontology		41	387	421
J. M.	Anderson	H. M.	Anderson		2000	Table 35 Molteno vegetative genera, phytosociological table
J. S.	Anderson	A. C.	Henrici	S. S. Sumida, T. Martens, D. S. Berman	2008	Georgenthalia clavinasica, a new genus and species of dissorophoid temnospondyl from the Early Permian of Germany, and the relationships of the family Amphibamidae	Journal of Vertebrate Paleontology		28	61	75
M. B.	Andrade	M. T.	Young	J. B. Desojo, S. L. Brusatte	2010	The evolution of extreme hypercarnivory in Metriorhynchidae (Mesoeucrocodylia: Thalattosuchia) based on evidence from microscopic denticle morphology	Journal of Vertebrate Paleontology		30	1451	1465
J. D.	Andrade Filho	R. P.	Brazil	A. L. Falcão, E. A. B. Galati	2007	Description of Pintomyia (Pifanomyia) paleotrichia, a Miocene period new species from the Dominican Republic (Diptera: Psychodidae: Phlebotominae)	Memórias do Instituto Oswaldo Cruz		102	901	903
J. D.	Andrade Filho	A. L.	Falcão	R. P. Brazil	2004	A new phlebotomine fossil species Trichopygomyia killickorum sp. n. (Diptera: Psychodidae) found in the Dominican Republic amber	Parasite		11	71	73
J. D.	Andrade Filho	A. L.	Falcão	E. A. B. Galati, R. P. Brazil	2006	Pintomyia (Pifanomyia) paleotownsendi, a new sand fly from the Miocene amber of Dominican Republic (Diptera: Psychodidae: Phlebotominae)	Memórias do Instituto Oswaldo Cruz		101	57	58
J. D.	Andrade Filho	E. A. B.	Galati	A. L. Falcão	2006	Description of Pintomyia (Pifanomyia) brazilorum sp. nov. a new fossil species from the Dominican Republic (Diptera: Psychodidae: Phlebotominae)	Memórias do Instituto Oswaldo Cruz		101	141	142
J. D.	Andrade Filho	E. A. B.	Galati	A. L. Falcão, R. P. Brazil	2008	Description of Micropygomyia brandaoi sp. n. (Diptera: Psychodidae: Phlebotominae), a fossil phlebotomine from the Dominican Republic	Memórias do Instituto Oswaldo Cruz		103	344	346
J. D.	Andrade Filho	E. A. B.	Galati	R. P. Brazil	2009	Review of American fossil Phlebotominae (Diptera: Psychodidae) with a description of two new species	Journal of Medical Entomology		46	969	979
J. D.	Andrade Filho	P. C. L.	Meira	C. C. Sanguinette, R. P. Brazil	2009	Description of a new species, Pintomyia dissimilis nov. sp., a phlebotomine fossil from Dominican Republic amber (Diptera: Psychodidae: Phlebotominae)	Parasites & Vectors		2	1	4
R. C.	Andrews				1932		The New Conquest of Central Asia: A Narrative of the Explorations of the Central Asiatic Expeditions ni Mongolia and China, 1921-1930. Natural History of Central Asia		1	1	678
E.	André				1895	Notice sur les fourmis fossiles de l'ambre de la Baltique et description de deux espèces nouvelles	Bulletin de la Société Zoologique de France		20	80	84
R.	Andrée				1864	Die Versteinerungen der Steinkohlenformation von Stradonitz in Böhmen	Neues Jahrbuch für Mineralogie, Geologie und Palaeontologie		1864	160	176
P. A.	Angelini	D.	Azar	A. Nel	2016	A new genus and species of snipe fly (Diptera: Rhagionidae) in Lebanese Cretaceous amber	Cretaceous Research		58	10	16
R. B.	Angus				1973	Pleistocene Helophorus (Coleoptera, Hydrophilidae) from Borislav and Starunia in the western Ukraine, with a reinterpretation of M. Lomnicki's species, description of a new Siberian species, and comparison with British Weichselian faunas	Philosophical Transactions of the Royal Society B, Biological Sciences		265	299	326
L. N.	Anisyutkin				2007	New Cockroaches from the Upper Carboniferous of Siberia (Insecta: Dictyoptera, Mylacridina)	Paleontological Journal		41	542	548
L. N.	Anisyutkin				2008	Paraeuthyrrhapha groehni gen. et sp. nov., a new genus of the family Polyphagidae (dictyoptera) from Baltic amber and its phylogenetical position	Alavesia		2	77	85
L. N.	Anisyutkin	A. V.	Gorochov		2008	A New Genus and Species of the Cockroach Family Blattulidae from Lebanese Amber (Dictyoptera, Blattina)	Paleontological Journal		42	43	46
L. N.	Anisyutkin	V. G.	Grachev	A. G. Ponomarenko, A. P. Rasnitsyn, P. Vrsansky	2008	Fossil insects in the Cretaceous Mangrove Facies of Southern Negev, Israel	Plant-Arthropod interactions in the early angiosperm history: evidence from the Cretaceous of Israel	V. Krassilov, A. P. Rasnitsyn		190	229
L. N.	Anisyutkin	C.	Gröhn		2012	New cockroaches (Dictyoptera: Blattina) from Baltic amber, with the description of a new genus and species: Stegoblatta irmgardgroehni	Proceedings of the Zoological Institute RAS		316	193	202
	Anonymous				2007	Freshfield Lane Brickworks	Wealden News		7	11
J.	Ansorge				1991	Locustopsis africanus n. sp. (Saltatoria, Caelifera) from the Lower Cretaceous of SW Egypt	Neues Jahrbuch für Geologie und Paläontologie, Monatshefte		1991	205	212
J.	Ansorge				1992	Dixa cimbrica n. sp., ein Vertreter der Dixidae (Diptera, Nematocera) aus der oberpaleozänen/untereozänen Fur-Formation (Moler) Jütlands (Dänemark)	Neues Jahrbuch für Geologie und Paläontologie, Monatshefte		1992	513	518
J.	Ansorge				1993	Dobbertiniopteryx capniomimus gen. et sp. nov. - die erste Steinfliege (Insecta: Plecoptera) aus dem europäischen Jura	Palaeontologische Zeitschrift		67	287	292
J.	Ansorge				1993	Bemerkenswerte Lebensspuren und ? Cretosphex catalunicus n. sp. (Insecta
J.	Ansorge				1994	Rhoeniella granulata gen. et sp. nov. (Insecta: Hemiptera) aus dem Oberen Buntsandstein der Rhön (Hessen)	Senckenbergiana Lethaea		74	325	327
J.	Ansorge				1994	Tanyderidae and Psychodidae (Insecta: Diptera) from the Lower Jurassic of northeastern Germany	Palaeontologische Zeitschrift		68	199	210
J.	Ansorge				1996	Eatonisca tertiaria Meunier, 1905 (Diptera, Psychodidae) aus dem Sächsischen Bernstein	Studia Dipterologica		3	195	199
J.	Ansorge				1996	Insekten aus dem oberen Lias von Grimmen (Vorpommern, Norddeutschland)	Neue Paläontologische Abhandlungen		2	1	132
J.	Ansorge				1997	Insekten aus einem untereozänen Zementsteingeschiebe von Lubmin (Vorpommern)	Archiv für Geschiebekunde		2	161	164
J.	Ansorge				1997	Insekten in Geschieben - Überblick über den Kenntnisstand und Beschreibung von Neufunden	Berliner Beiträge zur Geschiebeforschung			113	126
J.	Ansorge				1999	Heterophlebia buckmani (Brodie 1845) (Odonata: "Anisozygoptera") - das erste Insekt aus dem untertoarcischen Posidonienschiefer von Holzmaden (Württemberg, SW Deutschland)	Stuttgarter Beiträge zur Naturkunde Serie B (Geologie und Paläontologie)		275	1	9
J.	Ansorge				1999	Aenne liasina gen. et sp. n. - the most primitive non biting midge (Diptera: Chironomidae: Aenninae subfam. n.) - from the Lower Jurassic of Germany	Polskie Pismo Entomologiczne		68	431	443
J.	Ansorge				2001	Dobbertinia reticulata Handlirsch 1920 from the Lower Jurassic of Dobbertin (Mecklenburg/Germany) - the oldest representative of Sialidae (Megaloptera)	Neues Jahrbuch für Geologie und Paläontologie, Monatshefte		2001	553	564
J.	Ansorge				2001	Lower Jurassic Hennigmatidae (Diptera) from Germany	Studia Dipterologica		8	97	102
J.	Ansorge				2002	Revision of the "Trichoptera" described by Geinitz and Handlirsch from the Lower Toarcian of Dobbertin (Germany) based on new material	Proceedings of the 10th International Symposium on Trichoptera - Nova Supplementa Entomologica		15	55	74
J.	Ansorge				2003	Insects from the Lower Toarcian of middle Europe and England	Acta Zoologica Cracoviensia		46	291	310
J.	Ansorge				2004	Insekten aus Liasgeoden der Ahrensburger Geschiebesippe - mit einem Ausblick auf lokale Anreicherungen von Liäsgeoden in Mecklenburg-Vorpommern	Archiv für Geschiebekunde		3	779	784
J.	Ansorge	C.	Brauckmann		2008	Chaulioditidae from Germany with a description of a new specimen from the early Middle Triassic of Gambach/Main, Bavaria (Insecta: Grylloblattida)	Entomologia Generalis		31	251	260
J.	Ansorge	W.	Krzemi&#324
J.	Ansorge	W.	Krzemi&#324
J.	Ansorge	A. P.	Rasnitsyn		2000	Identity of Prosepididontus calopteryx Handlirsch 1920 (Insecta: Grylloblattida: Geinitziidae)	Acta Geologica Hispanica		35	19	23
J.	Ansorge	T.	Schlüter		1990	The earliest Chrysopid: Liassochrysa stigmatica n. g., n. sp. from the Lower Jurassic of Dobbertin, Germany	Neuroptera International		6	87	93
J.	Ansorge	F.	Schröder		1999	Bittacomorphinae (Diptera: Ptychopteridae) aus der alttertiären Fur-Formation (Moler) von Dänemark	Studia Dipterologica		6	305	320
A. V.	Antropov				1995	A new species of the genus Trypoxylon Latreille (Hymenoptera
A. V.	Antropov				2000	A new digger wasp (Hymenoptera, Sphecidae, Pemphredoninae) from New Jersey amber	Studies on Fossils in Amber, with Particular Reference to the Cretaceous of New Jersey	D. Grimaldi		339	343
A. V.	Antropov				2000	Digger wasps (Hymenoptera, Sphecidae) in Burmese amber	Bulletin of the Natural History Museum, Geology Series		56	59	77
A. V.	Antropov				2010	A new tribe of fossil digger wasps (Insecta: Hymenoptera, Crabronidae) from the Rovno amber, Eocene of Ukraine	Paleontological Journal		44	312	321
A. V.	Antropov				2011	A new tribe of fossil digger wasps (Hymenoptera: Crabronidae) from the Upper Cretaceous New Jersey amber and its place in the subfamily Pemphredoninae	Russian Entomological Journal		20	229	240
A. V.	Antropov	S. A.	Belokobylskij	S. G. Compton, G. M. Dlussky, A. I. Khalaim, V. A. Kolyada, M. A. Kozlov, K. S. Perfilieva, A. P. Rasnitsyn	2014	The wasps, bees and ants (Insecta: Vespida=Hymenoptera) from the Insect Limestone (Late Eocene) of the Isle of Wight, UK	Earth and Environmental Science Transactions of the Royal Society of Edinburgh		104	335	446
A. V.	Antropov	E. E.	Perkovsky		2009	Rovnoecus, a new genus of digger wasps (Hymenoptera, Crabronidae, Pemphredoninae) from the Rovno Amber	Paleontological Journal		43	1019	1023
A. V.	Antropov	W. J.	Pulawski		1989	A new species of Pison Jurine from Baltic amber (Hymenoptera: Sphecidae)	The Pan-Pacific Entomologist		65	312	318
A. V.	Antropov	W. J.	Pulawski		1996	Pison antiquum, a new species from Dominican amber (Hymenoptera: Sphecidae)	Journal of Hymenoptera Research		5	16	21
M. T.	Antunes	J. G.	Maisey	M. M. Marques, B. Schaeffer, K. S. Thomson	1990	Triassic Fishes from the Cassange Depression (R. P. De Angola)	Ciências da Terra (UNL), Número Especial			1	64
S. P.	Applegate	B. E.	Buitrón-Sánchez	F. A. Solís-Marín, A. Laguarda-Figueras	2009	Two Lower Cretaceous (Albian) Fossil Holothurians(Echinodermata) from Tepexi De Rodriguez, Puebla, Mexico	Proceedings of the Biological Society of Washington		122	91	102
S. P.	Applegate	L.	Espinosa-Arrubarrena	J. Alvarado-Ortega, M. Benammi	2006	Revision of recent investigations in the Tlayua Quarry	Studies on Mexican Paleontology		24	275	304
S. B.	Archibald				2005	New Dinopanorpidae (Insecta: Mecoptera) from the Eocene Okanagan Highlands (British Columbia, Canada and Washington State, USA)	Canadian Journal of Earth Sciences		42	119	136
S. B.	Archibald				2009	New Cimbrophlebiidae (Insecta: Mecoptera) from the Early Eocene at McAbee, British Columbia, Canada and Republic, Washington, USA	Zootaxa		2249	51	62
S. B.	Archibald				2010	Revision of the scorpionfly family Holcorpidae (Mecoptera), with description of a new species from Early Eocene McAbee, British Columbia, Canada	Annales de la Société Entomologique de France		46	173	182
S. B.	Archibald	S.	Bradler		2015	Stem-group stick insects (Phasmatodea) in the early Eocene at McAbee, British Columbia, Canada, and Republic, Washington, United States of America	The Canadian Entomologist		147	744	753
S. B.	Archibald	S. P.	Cover	C. S. Moreau	2006	Bulldog Ants of the Eocene Okanagan Highlands and History of the Subfamily (Hymenoptera: Formicidae: Myrmeciinae)	Annals of the Entomological Society of America		99	487	523
S. B.	Archibald	K. R.	Johnson	R. W. Mathewes, D. R. Greenwood	2011	Intercontinental dispersal of giant thermophilic ants across the Arctic during early Eocene hyperthermals	Proceedings of the Royal Society B		278	3679	3686
S. B.	Archibald	C.	Kehlmaier	R. W. Mathewes	2014	Early Eocene big headed flies (Diptera: Pipunculidae) from the Okanagan Highlands, western North America	The Canadian Entomologist		146	429	443
S. B.	Archibald	V. N.	Makarkin		2004	New genus of minute Berothidae (Neuroptera) from Early Eocene amber of British Columbia	The Canadian Entomologist		136	61	76
S. B.	Archibald	V. N.	Makarkin		2006	Tertiary Giant Lacewings (Neuroptera: Polystoechotidae): revision and description of new taxa from Western North America and Denmark	Journal of Systematic Palaeontology		4	119	155
S. B.	Archibald	V. N.	Makarkin	J. Ansorge	2009	New fossil species of Nymphidae (Neuroptera) from the Eocene of North America and Europe	Zootaxa		2157	59	68
S. B.	Archibald	V. N.	Makarkin		2015	A new species of Archaeochrysa Adams (Neuroptera: Chrysopidae) from the early Eocene of Driftwood Canyon, British Columbia, Canada	The Canadian Entomologist		147	359	369
S. B.	Archibald	V. N.	Makarkin		2015	The second genus and species of the extinct neuropteroid family Corydasialidae, from early Eocene McAbee, British Columbia, Canada: do they belong to Megaloptera?	Zootaxa		4040	569	575
S. B.	Archibald	R. W.	Mathewes		2000	Early Eocene insects from Quilchena, British Columbia, and their paleoclimatic implications	Canadian Journal of Zoology		78	1441	1462
S. B.	Archibald	R. W.	Mathewes	D. R. Greenwood	2013	The Eocene apex of panorpoid scorpionfly family diversity	Journal of Paleontology		87	677	695
S. B.	Archibald	G. E.	Morse	D. R. Greenwood, R. W. Mathewes	2014	Fossil palm beetles refine upland winter temperatures in the Early Eocene Climatic Optimum	Proceedings of the National Academy of Sciences		111	8095	8100
S. B.	Archibald	A. P.	Rasnitsyn	M. A. Akhmetiev	2005	Ecology and distribution of Cenozoic Eomeropidae (Mecoptera), and a new species of Eomerope Cockerell from the Early Eocene McAbee locality, British Columbia, Canada	Annals of the Entomological Society of America		98	503	514
C.	Aria	V.	Perrichot	A. Nel	2011	Fossil Ponerinae (Hymenoptera: Formicidae) in Early Eocene amber of France	Zootaxa		2870	53	62
A.	Arillo				2001	Presencia de la familia Pompilidae (Insecta, Hymenoptera) en el Mioceno Superior de la Cuenca de La Cerdaña (Lleida, NE de España)	Coloquios de Paleontología		52	79	83
A.	Arillo	C. S.	Bremond		1992	Nota sobre la presencia de un Tricóptero y un Odonato en el Mioceno superior de la depresión ceretana	Boletín Geológico y Minero		103	984	988
A.	Arillo	M. S.	Engel		2006	Rock crawlers in Baltic amber (Notoptera: Mantophasmatodea)	American Museum Novitates		3539	1	10
A.	Arillo	M. B.	Mostovski		1999	A new genus of Prioriphorinae (Diptera Phoridae) from the Lower Cretaceous amber of Alava (Spain)	Studia Dipterologica		6	251	255
A.	Arillo	A.	Nel	V. M. Ortuño	1996	Two fossil bees from Oligocene of Izarra (Alava, Spain) (Hymenoptera, Apoidea)	Bulletin de la Société Entomologique de France		101	59	64
A.	Arillo	A.	Nel		2000	Two new fossil cecidomyiids flies from the Lower Cretaceous amber of Alava (Spain) (Diptera, Cecidomyiidae)	Bulletin de la Société Entomologique de France		105	285	288
A.	Arillo	V. M.	Ortuño		1997	First records of the families Anthicidae and Chrysomelidae from the Oligocene of Izarra (Alava, Spain)	The Coleopterists Bulletin		51	293	297
A.	Arillo	V. M.	Ortuño	A. Nel	1997	Description of an enigmatic insect from Baltic amber	Bulletin de la Société Entomologique de France		102	11	14
A.	Arillo	E.	Peñalver	X. Delclòs	2008	Microphorites (Diptera: Dolichopodidae) from the Lower Cretaceous amber of San Just (Spain), and the co-occurrence of two ceratopogonid species in Spanish amber deposits	Zootaxa		1920	29	40
A.	Arillo	E.	Peñalver	V. García-Gimeno	2009	First fossil Litoleptis (Diptera: Spaniidae) from the Lower Cretaceous amber of San Just (Teruel Province, Spain)	Zootaxa		2026	33	39
A.	Arillo	E.	Peñalver	R. Pérez-de Fuente, X. Delclòs, J. Criscione, P. M. Barden, M. L. Riccio, D. A. Grimaldi	2015	Long-proboscid brachyceran flies in Cretaceous amber (Diptera: Stratiomyomorpha: Zhangsolvidae)	Systematic Entomology		40	242	267
A.	Arillo	L. S.	Subías		2000	A new fossil oribatid mite, Archaeorchestes minguezae n. gen. n. sp. from the Spanish Lower Cretaceous amber. Description of a new family Archaeorchestidae (Acariformes, Oribatida, Zetorchestoidea)	Mitteilungen aus dem Geologisch-Paläontologischen Institut der Universität Hamburg		84	231	236
A.	Arillo	L. S.	Subías	U. Shtanchaeva	2009	A new fossil species of oribatid mite, Ametroproctus valeriae sp. nov. (Acariformes, Oribatida, Ametroproctidae), from the Lower Cretaceous amber of San Just, Teruel Province, Spain	Cretaceous Research		30	322	324
A.	Arillo	L. S.	Subías	U. Shtanchaeva	2010	A new genus and species of oribatid mite, Cretaceobodes martinezae gen. et sp. nov., from the Lower Cretaceous amber of San Just (Teruel Province, Spain) (Acariformes, Oribatida, Otocepheidae)	Paleontological Journal		44	287	290
A.	Arillo	L. S.	Subías	U. Shtanchaeva	2012	A new species of fossil oribatid mite (Acariformes, Oribatida, Trhypochthoniidae) from the Lower Cretaceous amber of San Just (Teruel Province, Spain)	Systematic & Applied Acarology		17	106	112
D. S.	Aristov				1998	A new species of the Permian genus Kungurmica (Grylloblattida: Permembiidae)	Far Eastern Entomologist		65	15	16
D. S.	Aristov				1999	Ornaticosta tchekardensis n. sp., the first representative of the Liomopteridae (Insecta: Grylloblattida) from the Lower Permian of Chekarda (Ural)	Neues Jahrbuch für Geologie und Paläontologie, Monatshefte		1999	725	727
D. S.	Aristov				2000	A new family of early Permian Grylloblattids (Insecta: Grylloblattida) from Ural Mountains	Far Eastern Entomologist		85	1	4
D. S.	Aristov				2000	New insects of the order Grylloblattida (Insecta) from the Lower Permian of the middle Urals	Paleontological Journal		34	519	521
D. S.	Aristov				2001	A new representative of the Lemmatophoridae (Insecta, Grylloblattida) from the Lower Permian of the Ural (Russia)	Neues Jahrbuch für Geologie und Paläontologie, Monatshefte		2001	257	264
D. S.	Aristov				2002	New Euryptilonids (Insecta: Grylloblattida: Euryptilonidae) from the Lower Permian of the Urals (Russia)	Neues Jahrbuch für Geologie und Paläontologie, Monatshefte		2002	252	256
D. S.	Aristov				2002	Grylloblattids of the family Ideliidae (Insecta: Grylloblattida) from the Lower Permian of the Ural Mountains	Paleontological Journal		36	44	47
D. S.	Aristov				2003	Revision of the Family Tomiidae (Insecta: Grylloblattida)	Paleontological Journal		37	31	38
D. S.	Aristov				2004	The fauna of grylloblattid insects (Grylloblattida) from the end of the Late Permian to the first half of the Triassic	Paleontological Journal		38	514	521
D. S.	Aristov				2004	Grylloblattids of the Family Liomopteridae (Insecta: Grylloblattida) of the Upper Half of the Upper Permian	Paleontological Journal		38	S150	S157
D. S.	Aristov				2004	The Fauna of Grylloblattid Insects (Grylloblattida) of the Lower Permian Locality of Tshekarda	Paleontological Journal		38	S80	S145
D. S.	Aristov				2004	Grylloblattids of the Family Chaulioditidae (= Tomiidae syn. nov.) (Insecta: Grylloblattida) from the Upper Permian of the Orenburg Region	Paleontological Journal		38	S146	S149
D. S.	Aristov				2005	New Grylloblattids (Insecta: Grylloblattida) from the Triassic of Eastern Europe, Eastern Kazakhstan and Mongolia	Paleontological Journal		39	173	177
D. S.	Aristov				2008	New Grylloblattida (Insecta) from the Middle and Upper Permian of Russia	Far Eastern Entomologist		188	1	7
D. S.	Aristov				2008	New Grylloblattids of the Family Megakhosaridae (Insecta: Grylloblattida) from the Permian of Russia	Paleontological Journal		42	269	272
D. S.	Aristov				2008	New Tatarian Representatives of the Subfamily Chaulioditinae (Insecta: Grylloblattida: Chaulioditidae) from European Russia	Paleontological Journal		42	32	35
D. S.	Aristov				2008	Revision of the Permian genus Parasylviodes Martynov, 1940 (Grylloblattida: Liomopteridae)	Far Eastern Entomologist		186	1	5
D. S.	Aristov				2009	Review of the stratigraphic distribution of Permian Grylloblattida (Insecta), with descriptions of new taxa	Paleontological Journal		43	643	651
D. S.	Aristov				2009	New Grylloblattida (Insecta) from Kargala locality (Russia
D. S.	Aristov				2009	A New Family of the Order Grylloblattida (Insecta) from the Middle Permian of Russia	Paleontological Journal		43	178	182
D. S.	Aristov				2009	New Grylloblattids of the Family Lemmatophoridae (Insecta: Grylloblattida) from the Permian of Russia	Paleontological Journal		43	272	276
D. S.	Aristov				2009	New Permian grylloblattids (Insecta: Grylloblattida) from Isady locality (Severovdvinian stage of Vologda Region)	Russian Entomological Journal		18	17	22
D. S.	Aristov				2010	Review of grylloblattid insects (Insecta: Grylloblattida) from the Solikamsk deposits of the Perm region	Paleontological Journal		44	505	514
D. S.	Aristov				2011	New and little known Blattogryllidae (Insecta: Grylloblattida) from the Permian and Triassic of Russia, Kazakhstan, and Kyrgyzstan	Paleontological Journal		45	65	72
D. S.	Aristov				2011	Revision of the Family Epideigmatidae (Insecta: Grylloblattida)	Paleontological Journal		45	397	405
D. S.	Aristov				2011	New and little known Grylloblattida (Insecta) from intertrappean deposits of the Tunguska Basin of Siberia	Paleontological Journal		45	537	545
D. S.	Aristov				2011	Morfologiya nekotorykh Permiskikh Grylloblattida (Insecta) iz mestonakhozhdeniya Chekarda (Permskiy Kray)	Sovremennaya Paleontologiya: Klassicheskie i Noveyshie Metody		2011	25	34
D. S.	Aristov				2012	Composition and distribution of the family Cacurgidae (Insecta
D. S.	Aristov				2012	Predstaviteli roda Narkemina Martynov (Insecta: Eoblattida: Cnemidolestidae) iz Karbona Sibiri	Sovremennaya Paleontologiya: Klassicheskie i Noveyshie Metody		2012	37	48
D. S.	Aristov				2013	New Grylloblattida (Insecta) from the Upper Permian and Lower Triassic of European Russia and Kazakhstan	Paleontological Journal		47	66	76
D. S.	Aristov				2013	New and little -known Eoblattida (Insecta) from the Paleozoic of Russia	Paleontological Journal		47	272	282
D. S.	Aristov				2013	New grylloblattids (Insecta: Grylloblattida) from the Upper Permian of the Vologda region	Paleontological Journal		47	751	766
D. S.	Aristov				2014	Classification of the order Cnemidolestida (Insecta: Perlidea) with descriptions of new taxa	Far Eastern Entomologist		277	1	46
D. S.	Aristov				2014	New taxa of Mesorthopteridae (Insecta: Grylloblattida) from the Permian of Russia	Paleontological Journal		48	488	499
D. S.	Aristov				2015	Insects from a new Ufimian locality of Troitsa in the Perm region, Russia	Paleontological Journal		49	496	500
D. S.	Aristov	A. S.	Bashkuev		2008	New Insects (Insecta Mecoptera, Grylloblattida) from the Middle Permian Chepanikha Locality, Udmurtia	Paleontological Journal		42	159	165
D. S.	Aristov	L.	Grauvogel-Stamm	F. Marchal-Papier	2011	New grylloblattid insects (Insecta: Grylloblattida) from the Gres a Voltzia of the Vosges (Middle Triassic of France)	Paleontological Journal		45	159	166
D. S.	Aristov	M. B.	Mostovski		2013	Grylloblattids (Insecta, Grylloblattida) from the Upper Permian of South Africa	Paleontological Journal		47	495	502
D. S.	Aristov	V. G.	Novokshonov	N. N. Pan'kov	2006	Taxonomy of the Fossil Grylloblattid Nymphs (Insecta: Grylloblattida)	Paleontological Journal		40	79	89
D. S.	Aristov	R.	Prevec	M. B. Mostovski	2009	New and poorly known grylloblattids (Insecta: Grylloblattida) from the Lopingian of the Lebombo Basin, South Africa	African Invertebrates		50	279	286
D. S.	Aristov	A. P.	Rasnitsyn		2008	Position and taxonomy of the Permian fossil insect family Permembiidae (Insecta: Palaeomanteida = Miomoptera)	Russian Entomological Journal		17	327	334
D. S.	Aristov	A. P.	Rasnitsyn		2010	The family Tillyardembiidae Zalessky, 1938 and the system of the plecopteroid insects	Russian Entomological Journal		18	257	264
D. S.	Aristov	A. P.	Rasnitsyn		2011	A new eoblattids (Insecta: Eoblattida) from the Permian of Russia	Far Eastern Entomologist		230	1	12
D. S.	Aristov	A. P.	Rasnitsyn		2011	A review of the family Protembiidae (Insecta: Eoblattida)	Russian Entomological Journal		20	119	127
D. S.	Aristov	A. P.	Rasnitsyn		2012	Revision of the family Idelinellidae, with a review of the Permian Eoblattida (Insecta)	Paleontological Journal		46	49	60
D. S.	Aristov	A. P.	Rasnitsyn		2014	New Eoblattida from the Permian of Russia and the United States and the Origin of earwigs (Insecta: Eoblattida, Forficulida)	Paleontological Journal		48	407	413
D. S.	Aristov	A. P.	Rasnitsyn		2015	New insects from the Kungurian of Tshekarda fossil site in Permian territory of Russia	Russian Entomological Journal		24	17	35
D. S.	Aristov	S. Y.	Storozhenko	Y. Y. Cui	2010	Review of the Permian Camptoneuritidae (Insecta: Grylloblattida)	Acta Geologica Sinica		84	756	761
D. S.	Aristov	S. Y.	Storozhenko		2010	A new subfamily of grylloblattids Uralopriscinae subfam. n. (Grylloblattida: Lemmatophoridae) from the Permian of Russia	Far Eastern Entomologist		219	1	8
D. S.	Aristov	S. Y.	Storozhenko		2011	Review of the Permian family Permulidae nomen novum pro Aliculidae Storozhenko, 1997 (Grylloblattida)	ZooKeys		130	111	130
D. S.	Aristov	S. Y.	Storozhenko		2011	The taxonomic position of the genus Parablattogryllus Storozhenko, 1988 (Insecta) from the Cretaceous of Russia	Far Eastern Entomologist		236	14	16
D. S.	Aristov	S. Y.	Storozhenko		2013	A new genus of the family Mesorthopteridae (Grylloblattida) from the Triassic of Kyrgyzstan	Far Eastern Entomologist		264	7	12
D. S.	Aristov	T.	Wappler	A. P. Rasnitsyn	2009	New and Little-Known Grylloblattids of the Family Geinitziidae (Insecta: Grylloblattida) from the Triassic and Jurassic of Europe, Asia, and South Africa	Paleontological Journal		43	418	424
D. S.	Aristov	W.	Zessin		2009	Mallorcagryllus hispanicus n. gen. et sp. - eine neue Grylloblattide (Insecta: Grylloblattida: Blattogryllidae) aus dem Buntsandstein der Insel Mallorca, Spanien	Virgo, Mitteilungsblatt des Entomologischen Vereins Mecklenburg		12	30	34
D. S.	Aristov	D.	Zyla	P. Wegierek	2013	Chauliodites niedzwiedzkii sp. n. (Grylloblattida: Chaulioditidae) from Triassic sediments of Poland	Zootaxa		3721	281	285
L.	Armbruster				1938	Versteinerte Honigbienen aus dem obermiocänen Randecker Maar	Archiv für Bienenkunde		19	97	133
L.	Armbruster				1938	Versteinerte Honigbienen aus dem obermiocänen Randecker Maar	Archiv für Bienenkunde		19	1	48
L.	Armbruster				1941	Über Insektenstaaten der Vorwelt I. Miocäne Randecker Termiten	Archiv für Bienenkunde		22	3	43
R. H.	Arnett, Jr.				1993	American Insects: A Handbook of the Insects of America North of Mexico	The Sandhill Crane Press, Inc
L. V.	Arnoldi	V. V.	Zherikhin	L. M. Nikritin, A. G. Ponomarenko	1977	Mezozoiskie zhestkokryiye	Akademiya Nauk SSSR, Trudy Paleontologicheskogo Instituta		161	1	204
S.	Asahina				1959	On a fossil dragonfly wing from the Pleistocene of Shiobara, central Japan	Kontyu		27	63	65
L. G.	Ashman	R. G.	Oberprieler	A. Slipinski	2015	Rhopalomma stefaniae gen. et sp. n., the first ommatid beetle from the Upper Jurassic in Australia (Coleoptera: Archostemata: Ommatidae)	Zootaxa		3980	136	142
A. C.	Ashworth				1973	Fossil beetles from a fossil wood rat midden in western Texas	The Coleopterists Bulletin		27	139	140
A. C.	Ashworth	R. E.	Nelson		2014	The paleoenvironment of the Olympia beds based on fossil beetles from Discovery Park, Seattle, Washington, U.S.A.	Quaternary International		341	243	254
I. S.	Askevold				1990	Classification of Tertiary fossil Donaciinae of North America and their implications about evolution of Donaciinae (Coleoptera: Chrysomelidae)	Canadian Journal of Zoology		68	2135	2145
U.	Aspöck	H.	Aspöck		2004	Two significant new snakeflies from Baltic amber, with discussion on autapomorphies of the order and its included taxa (Raphidioptera)	Systematic Entomology		29	11	19
A.	Assmann				1870	Beiträge zur Insekten-Fauna der Vorwelt. I. Beitrag. Die fossilen Insekten des tertiären (miocenen) Thonlagers von Schossnitz bei Kanth	Zeitschrift für Entomologie		1	33	58
A.	Assmann				1870	Beiträge zur Insekten-Fauna der Vorwelt. II. Beitrag. Fossile Insekten aus der tertiären (oligocenen) Braunkohle von Naumburg am Bober	Zeitschrift für Entomologie		1	59	62
T. P.	Atkinson				2005	Arthropod body fossils from the Union Chapel Mine	Pennsylvanian Footprints in the Black Warrior Basin of Alabama
P.	Austen				2005	Smokejacks fieldwork 2001-2004	Wealden News		6	6	8
P.	Austen				2010	Smokejacks fieldwork 2007-2009	Wealden News			28	31
D I	Axelrod				1991	The Early Miocene Buffalo Canyon Flora of Western Nevada	University of California Publications in Geological Sciences		135	1	76
A.	Aymard				1856	Rapport sur les collections de M. Picot-Dumazel	Congrès Scientifique de France, Vingt-Deuxième Session		1	227	252
D.	Azar				2014	Tertiary bark lice (Insecta: Psocodea) from the Insect Limestone (Bembridge Marls, Late Eocene) of the Isle of Wight, UK	Earth and Environmental Science Transactions of the Royal Society of Edinburgh		104	307	316
D.	Azar	C.	Adaymeh	N. Jreich	2007	Paleopsychoda zherikhini, a new Cretaceous species of moth flies from Taimyr amber (Diptera: Psychodidae: Psychodinae)	African Invertebrates		48	163	168
D.	Azar	M. S.	Engel		2008	A sphaeropsocid bark louse in Late Cretaceous amber from Siberia (Psocoptera: Sphaeropsocidae)	Transactions of the Kansas Academy of Science		111	141	146
D.	Azar	M. S.	Engel	D. A. Grimaldi	2010	A new genus of sphaeropsocid bark lice from the Early Cretaceous amber of Lebanon (Psocodea: Sphaeropsocidae)	Annales de la Société Entomologique de France		46	103	107
D.	Azar	G.	Fleck	A. Nel, M. Solignac	1999	A new enicocephalid bug, Enicocephalinus acragrimaldii gen. nov., sp. nov., from the Lower Cretaceous amber of Lebanon (Insecta, Heteroptera, Enicocephalidae)	Estudios del Museo de Ciencias Naturales de Álava		14	217	230
D.	Azar	L.	Hajar	C. Indary, A. Nel	2008	Paramesopsocidae, a new Mesozoic psocid family (Insecta: Psocodea "Psocoptera": Psocomorpha)	Annales de la Société Entomologique de France		44	459	470
D.	Azar	D. Y.	Huang	C. Y. Cai, A. Nel	2015	The first trichomyiine from Burmese Cretaceous amber (Diptera, Psychodidae, Trichomyiinae)	Cretaceous Research		53	48	58
D.	Azar	D. Y.	Huang	C. Y. Cai, A. Nel	2015	The earliest records of pachytroctid booklice from Lebanese and Burmese Cretaceous ambers (Psocodea, Troctomorpha, Nanopsocetae, Pachytroctidae)	Cretaceous Research		52	336	347
D.	Azar	R.	Mouawad	Y. Salamé	2015	A new genus of Trichomyiinae (Diptera: Psychodidae) from Upper Cretaceous amber of New Jersey	Cretaceous Research		52	531	538
D.	Azar	A.	Nel	M. Solignac, J. Paicheler, F. Bouchet	1999	New genera and species of psychodoid flies from the Lower Cretaceous amber of Lebanon	Palaeontology		42	1101	1136
D.	Azar	A.	Nel	M. Solignac	2000	A new Coniopterygidae from Lebanese amber	Acta Geologica Hispanica		35	31	36
D.	Azar	A.	Nel		2002	New Cretaceous psychodid flies from Lebanese amber and Santana Formation (Chapada do Araripe, Brazil) (Diptera)	Annales de la Société Entomologique de France		38	253	262
D.	Azar	A.	Nel		2004	Four new Psocoptera from Lebanese amber (Insecta: Psocomorpha: Trogiomorpha)	Annales de la Société Entomologique de France		40	185	192
D.	Azar	A.	Nel		2008	First Tridactylidae from the Eocene French amber (Insecta: Orthoptera)	Alavesia		2	169	175
D.	Azar	A.	Nel		2008	First Baltic amber megapodagrionid damselfly (Odonata: Zygoptera)	Annales de la Société Entomologique de France		44	451	457
D.	Azar	A.	Nel	D. Néraudeau	2009	A new Cretaceous psocodean family from the Charente-Maritime amber (France) (Insecta, Psocodea, Psocomorpha)	Geodiversitas		31	117	127
D.	Azar	A.	Nel	A. Waller	2009	Two new Ptiloneuridae from Colombian copal (Psocodea: Psocomorpha)	Denisia		26	21	28
D.	Azar	A.	Nel	D. Coty, R. Garrouste	2010	The second fossil ceratocombid bug from the Miocene amber of Chiapas (Mexico) (Hemiptera: Ceratocombidae)	Annales de la Société Entomologique de France		46	100	102
D.	Azar	A.	Nel		2010	The earliest fossil schizopterid bug (Insecta: Heteroptera) in the Lower Cretaceous amber of Lebanon	Annales de la Société Entomologique de France		46	193	197
D.	Azar	A.	Nel		2010	Two new non-biting midges from the Early Cretaceous Lebanese amber (Diptera: Chironomidae)	Annales de la Société Entomologique de France		46	198	203
D.	Azar	A.	Nel	J. F. Petrulevicius	2010	First Psocodean (Psocodea, Empheriidae) from the Cretaceous amber of New Jersey	Acta Geologica Sinica		84	762	767
D.	Azar	A.	Nel	M. S. Engel, R. Garrouste, A. Matocq	2011	A new family of Coreoidea from the Lower Cretaceous Lebanese amber (Hemiptera: Pentatomomorpha)	Polish Journal of Entomology		80	627	644
D.	Azar	A.	Nel		2011	The oldest psyllipsocid booklice, in Lower Cretaceous amber from Lebanon (Psocodea, Trogiomorpha, Psocathropetae, Psyllipsocidae)	ZooKeys		130	153	165
D.	Azar	A.	Nel	E. Perkovsky	2013	A new Sycorax species from Eocene Ukrainian Rovno amber (Diptera: Psychodidae: Sycoracinae)	Insect Evolution in an Ambiferous and Stone Alphabet	D. Azar, M. Engel, E. Jarzembowski, L. Krogmann, A. Nel, J. Santiago-Blay		27	46
D.	Azar	A.	Nel		2013	A new beaded lacewing from a new Lower Cretaceous amber outcrop in Lebanon (Neuroptera: Berothidae)	Insect Evolution in an Ambiferous and Stone Alphabet	D. Azar, M. Engel, E. Jarzembowski, L. Krogmann, A. Nel, J. Santiago-Blay		111	130
D.	Azar	A.	Nel	V. Perrichot	2014	Diverse barklice (Psocodea) from Late Cretaceous Vendean amber	Paleontological Contributions		10	9	15
D.	Azar	V.	Perrichot	D. Néraudeau, A. Nel	2003	New Psychodids from the Cretaceous Ambers of Lebanon and France, with a Discussion of Eophlebotomus connectens Cockerell, 1920 (Diptera, Psychodidae)	Annals of the Entomological Society of America		96	117	126
D.	Azar	J.	Prokop	A. Nel	2010	The first damselfly from the Early Cretaceous Lebanese amber (Odonata, Zygoptera, Lestomorpha)	Alavesia		3	73	79
D.	Azar	Y.	Salamé		2015	A new genus of Sycoracinae (Diptera: Psychodidae) from Upper Cretaceous amber of New Jersey	Cretaceous Research		52	539	547
D.	Azar	A.	Tahchy	V. Perrichot	2007	The oldest Sycoracinae (Diptera: Psychodidae) from the French Cretaceous Amber	Alavesia		1	5	10
D.	Azar	I.	Veltz	A. Nel	2008	Mandibulate chironomids: primitive or derived? (Diptera: Chironomidae)	Systematic Entomology		33	688	699
D.	Azar	A.	Waller	A. Nel	2009	A phantom midge from Lower Cretaceous Lebanese amber (Diptera, Chaoboridae)	Denisia		26	29	34
D.	Azar	A.	Waller		2010	Redescription of Eatonisca tertiaria Meunier 1905 from Baltic amber (Diptera: Psychodidae: Trichomyiinae)	Annales de la Société Entomologique de France		46	237	241
D.	Azar	K.	Ziadé		2005	Xenopsychoda harbi, a new psychodoid fly from the Lower Cretaceous amber of Lebanon (Diptera
C. O.	Azevedo	D.	Azar		2012	A new fossil subfamily of Bethylidae (Hymenoptera) from the Early Cretaceous Lebanese amber and its phylogenetic position	Zoologia		29	210	218
F.	Bachmayer				1960	Insektenreste aus den Congerienschichten (Pannon) von Brunn-Vösendorf (sül. von Wien) Niederösterreich	Sitzungsberichte der Österreichische Akademie der Wissenschaften, Mathematisch-Naturwissenschaftliche Klasse		169	11	16
F.	Bachmayer				1961	Neue Insektenfunde aus dem österreichischen Tertiär (Brunn-Vösendorf bei Wien und Weingraben im Burgenland)	Sitzungsberichte der Akademie der Wissenschaften Mathematisch-Naturwissenschaftliche Klasse		170	159	164
F.	Bachmayer	N.	Symeonidis	D. Theodoropoulos	1971	Einige Insektenreste as den Jungtertiären Süsswasserablagerungen von Kumi (Insel Euboea, Griechenland)	Annales Geologiques des Pays Helleniques		23	165	174
F.	Bachmayer	W.	Vasicek		1967	Insektenreste aus dem Perm von Zöbing bei Krems in Niederösterreich	Annalen des Naturhistorischen Museums in Wien		71	13	18
A. M.	Baez				2013	Anurans from the Early Cretaceous Lagerstätte of Las Hoyas, Spain: New evidence on the Mesozoic diversification of crown-clade Anura	Cretaceous Research		41	90	106
L.	Bagli	G.	Gentilini		2003	Nuove libellule fossili del Miocene superiore di Monte Castellaro, Pesaro (Marche, Italia centrale) (Insecta Odonata Libellulidae)	Quaderno di Studi e Notizie di Storia Naturale della Romagna		18	37	50
R. S.	Bagnall				1914	On Stenurothrips succineus, gen. et sp. nov., an interesting Tertiary Thysanopteron	Geological Magazine, Decade 6		1	483	485
R. S.	Bagnall				1923	Fossil Thysanoptera, I. Terebrantia, Pt. 1	The Entomologist's Monthly Magazine		59	35	38
R. S.	Bagnall				1924	Von Schlechtendal's work on fossil Thysanoptera in the light of recent knowledge	The Annals and Magazine of Natural History, Ninth Series		14	156	162
R. S.	Bagnall				1924	Fossil Thysanoptera, III. Terebrantia, Pt. 3	The Entomologist's Monthly Magazine		60	251	252
R. S.	Bagnall				1924	Fossil Thysanoptera, II. Terebrantia, Pt. 2	The Entomologist's Monthly Magazine		60	130	133
R. S.	Bagnall				1929	Fossil Thysanoptera, V. Tubulifera, Pt. 1	The Entomologist's Monthly Magazine		65	95	100
M.	Bai	D.	Ahrens	X. K. Yang, D. Ren	2012	New fossil evidence of the early diversification of scarabs: Alloioscarabaeus cheni (Coleoptera: Scarabaeoidea) from the Middle Jurassic of Inner Mongolia, China	Insect Science		19	159	171
M.	Bai	R. G.	Beutel	C. K. Shih, D. Ren, X. K. Yang	2013	Septiventeridae, a new and ancestral fossil family of Scarabaeoidea (Insecta: Coleoptera) from the Late Jurassic to Early Cretaceous Yixian Formation	Journal of Systematic Palaeontology		11	359	374
M.	Bai	R. G.	Beutel	W. G. Liu, S. Li, M. N. Zhang, Y. Y. Lu, K. Q. Song, D. Ren, X. K. Yang	2014	Description of a new species of Glaresidae (Coleoptera: Scarabaeoidea) from the Jehol Biota of China with a geometric morphometric evaluation	Arthropod Systematics & Phylogeny		72	223	236
M.	Bai	F. T.	Krell	D. Ren, X. Yang	2010	A new, well-preserved species of Glaresidae (Coleoptera: Scarabaeoidea) from the Jehol Biota of China	Acta Geologica Sinica		84	676	679
M.	Bai	D.	Ren	X. K. Yang	2011	Prophaenognatha, a new Aclopinae genus from the Yixian Formation, China and its phylogenetic position based on morphological characters (Coleoptera: Scarabaeidae)	Acta Geologica Sinica		85	984	993
M.	Bai	D.	Ren	X. K. Yang	2012	Prosinodendron krelli from the Yixian Formation, China: A missing link among Lucanidae, Diphyllostomatidae and Passalidae (Coleoptera: Scarabaeoidea)	Cretaceous Research		34	334	339
D.	Baird				1970	Type specimen of the Oligocene frog Zaphrissa eurypelis Cope, 1866	Copeia		1970	384	385
A. C.	Baker				1922	Two new aphids from Baltic amber	Journal of the Washington Academy of Sciences		12	353	358
J.	Balazuc				1989	Quelques insectes fossiles des diatomites de Saint-Bauzile (Ardeche)	Bulletin Mensuel de la Société Linnéenne de Lyon		58	240	245
J.	Balazuc	A.	Descarpentries		1964	Sur Lampra gautieri Bruyant et quelques autres Buprestidae fossiles des schistes de Menat (Puy-de-Dôme) [Col.]	Bulletin de la Société Entomologique de France		69	47	56
W.	Baldwin				1911	Fossil myriopods from the Middle Coal-Measures of Spath Bottoms, Rochdale, Lancashire	Geological Magazine, Decade V		8	74	80
W.	Baldwin	W. H.	Sutcliffe		1904	Eoscorpius sparthensis sp. nov., from the Middle Coal-Measures of Lancashire	Quarterly Journal of the Geological Society		60	394	399
M.	Balke	A.	Beigel	L. Hendrich	2010	Hydroporus carstengroehni sp. n. und zwei unbestimmte Hydroporinae aus dem baltischen Bernstein (Dytiscidae: Hydroporinae)	Nachrichtenblatt Bayerischen Entomologen		59	2	8
V.	Baranov	T.	Andersen	E. Perkovsky	2014	A new genus of Podonominae (Diptera: Chironomidae) in late Eocene Rovno amber from Ukraine	Zootaxa		3794	581	586
V.	Baranov	T.	Andersen	E. E. Perkovsky	2014	Orthoclads from Eocene Amber from Sakhalin (Diptera: Chironomidae, Orthocladiinae)	Insect Systematics & Evolution
V.	Baranov	T.	Andersen	L. K. Hagenlund	2015	A new species of Bryophaenocladius Thienemann, 1934 (Diptera, Chironomidae, Orthocladiinae) from Baltic amber	Norwegian Journal of Entomology		62	53	56
V.	Baranov	E. E.	Perkovsky		2013	New chironomids from Eocene Sakhalinian amber (Diptera
V.	Baranov	E.	Perkovsky		2014	First record of gynandromorphy in fossil Chironomidae (Diptera) from Late Eocene Rovno amber	Chironomus, Newsletter on Chironomidae Research, Short Communications		27	55	57
D. N.	Barbosa	E. E.	Perkovsky	C. O. Azevedo	2013	Two new species of Laelius Ashmead (Hymenoptera: Bethylidae) from Upper Eocene Rovno amber	Neues Jahrbuch für Geologie und Paläontologie, Abhandlungen		267	67	73
P.	Barden	D.	Grimaldi		2012	Rediscovery of the bizarre Cretaceous ant Haidomyrmex Dlussky (Hymenoptera: Formicidae), with two new species	American Museum Novitates		3755	1	16
P.	Barden	D.	Grimaldi		2013	A new genus of highly specialized ants in Cretaceous Burmese amber (Hymenoptera: Formicidae)	Zootaxa		3681	405	412
P.	Barden	D.	Grimaldi		2014	A diverse ant fauna from the mid-Cretaceous of Myanmar (Hymenoptera: Formicidae)	PLoS One		9	e93627
N.	Barling	S. W.	Heads	D. M. Martill	2013	A new parasitoid wasp (Hymenoptera: Chalcidoidea) from the Lower Cretaceous Crato Formation of Brazil: the first Mesozoic Pteromalidae	Cretaceous Research		45	258	264
N.	Barling	D. M.	Martill	S. W. Heads, F. Gallien	2015	High fidelity preservation of fossil insects from the Crato Formation (Lower Cretaceous) of Brazil	Cretaceous Research		52	605	622
P.	Barna				2014	Low diversity cockroach assemblage from Chernovskie Kopi in Russia confirms wing deformities in insects at the Jurassic/Cretaceous boundary	Biologia		69	651	675
C.	Baroni Urbani				1980	Anochetus corayi n. sp., the first fossil Odontomachiti ant (amber collection Stuttgart: Hymenoptera, Formicidae. II: Odontomachiti)	Stuttgarter Beiträge zur Naturkunde Serie B (Geologie und Paläontologie)		55	1	6
C.	Baroni Urbani				1980	The Ant Genus Gnamptogenys in Dominican Amber (Amber Collection Stuttgart: Hymenoptera, Formicidae. IV: Ectatommini)	Stuttgarter Beiträge zur Naturkunde Serie B (Geologie und Paläontologie)		67	1	10
C.	Baroni Urbani				1980	The first fossil species of the Australian ant genus Leptomyrmex in amber from the Dominican Republic (Amber collection Stuttgart: Hymenoptera, Formicidae. III: Leptomyrmicini)	Stuttgarter Beiträge zur Naturkunde Serie B (Geologie und Paläontologie)		62	1	10
C.	Baroni Urbani				1980	First description of fossil gardening ants (Amber collection Stuttgart and Natural History Museum Basel
C.	Baroni Urbani				1994	The Identity of the Dominican Paraponera (Amber Collection Stuttgart: Hymenoptera, Formicidae. V: Ponerinae, partim)	Stuttgarter Beiträge zur Naturkunde Serie B (Geologie und Paläontologie)		197	1	9
C.	Baroni Urbani				1995	Invasion and extinction in the West Indian ant fauna revised: the example of Pheidole (amber collection Stuttgart: Hymenoptera, Formicidae. VIII: Myrmicinae, partim)	Stuttgarter Beiträge zur Naturkunde Serie B (Geologie und Paläontologie)		222	1	29
C.	Baroni Urbani				2000	Rediscovery of the Baltic amber ant genus Prionomyrmex (Hymenoptera, Formicidae) and its taxonomic consequences	Eclogae Geologicae Helvetiae		93	471	480
C.	Baroni Urbani	E. O.	Wilson		1987	The fossil members of the ant tribe Leptomyrmicini (Hymenoptera: Formicidae)	Psyche		94	1	8
C.	Baroni Urbani	M. L.	de Andrade		1994	Description of fossil taxa, in First description of fossil Dacetini ants with a critical analysis of the current classification of the tribe (amber collection Stuttgart: Hymenoptera, Formicidae. VI: Dacetini)	Stuttgarter Beiträge zur Naturkunde Serie B (Geologie und Paläontologie)		198	1	65
C.	Baroni Urbani	M. L.	de Andrade		2003	The ant genus Proceratium in the extant and fossil record (Hymenoptera: Formicidae)	Museo Regionale di Scienze Naturali - Torino, Monografie		36	1	480
C.	Baroni Urbani	M. L.	de Andrade		2007	The ant tribe Dacetini: limits and constituent genera, with descriptions of new species (Hymenoptera, Formicidae)	Annali del Museo Civico di Storia Naturale "Giacomo Doria"		99	1	191
A.	Barsevskis				2005	Catalogue of click–beetles (Coleoptera: Elateridae) of Latvia	Proceedings on Taxonomy and Faunistics of Beetles (Coleoptera) Dedicated to the 100th Birthday of the Latvian Entomologist Mihails Stiprais (1905 - 1990)			7	28
G.	Barth	J.	Ansorge	C. Brauckmann	2011	First record of the genus Ipsvicia (Hemiptera: Ipsviciidae) outside Gondwana – an Australian genus from the Upper Triassic of Germany	Polish Journal of Entomology		80	645	657
G.	Barth	A.	Nel	M. Franz	2013	Two new odonate-like insect wings from the latest Norian of northern Germany	Polish Journal of Entomology		82	127	142
A. S.	Bashkuev				2008	The First Record of Kaltanidae (Insecta: Mecoptera: Kaltanidae) from the Permian of European Russia	Paleontological Journal		42	401	405
A. S.	Bashkuev				2010	New scorpionflies (Insecta: Mecoptera: Permochoristidae) from the Ufimian of Cisuralia	Paleontological Journal		44	291	296
A. S.	Bashkuev				2011	The earliest Mesopsychidae and revision of the family Mesopanorpodidae (Mecoptera)	ZooKeys		130	263	279
A. S.	Bashkuev				2011	Nedubroviidae, a new family of Mecoptera: the first Paleozoic long-proboscid scorpionflies	Zootaxa		2895	47	57
A. S.	Bashkuev				2013	New Mecoptera from the end-Permian intertrappean deposits of the Tunguska Basin	Russian Entomological Journal		22	1	4
A. S.	Bashkuev				2013	New Permochoristidae (Insecta: Mecoptera) from the Isady locality	Paleontological Journal		47	735	741
A.	Bashkuev	J.	Sell	D. Aristov, A. Ponomarenko, N. Sinitshenkova, H. Mahler	2012	Insects from the Buntsandstein of Lower Franconia and Thuringia	Palaeontologische Zeitschrift		86	175	185
H. H.	Basibuyuk	M. G.	Fitton	A. P. Rasnitsyn, D. L. J. Quicke	2000	Two new genera of the Evaniidae (Insecta: Hymenoptera) from Late Cretaceous New Jersey amber	Studies on Fossils in Amber, with Particular Reference to the Cretaceous of New Jersey	D. Grimaldi		313	325
H. H.	Basibuyuk	D. L. J.	Quicke	A. P. Rasnitsyn	2000	A new genus of the Orussidae (Insecta: Hymenoptera) from Late Cretaceous New Jersey amber	Studies on Fossils in Amber, with Particular Reference to the Cretaceous of New Jersey	D. Grimaldi		305	311
H. H.	Basibuyuk	A. P.	Rasnitsyn	K. van Achterberg, M. G. Fitton, D. L. J. Quicke	1999	A new, putatively primitive Cretaceous fossil braconid subfamily from New Jersey amber (Hymenoptera, Braconidae)	Zoologica Scripta		28	211	214
H. H.	Basibuyuk	A. P.	Rasnitsyn	M. G. Fitton, D. L. J. Quicke	2000	An archaic new genus of Evaniidae (Insecta: Hymenoptera) and implications for the biology of ancestral evanioids	Bulletin of the Natural History Museum, Geology Series		56	53	58
H. H.	Basibuyuk	A. P.	Rasnitsyn	M. G. Fitton, D. L. J. Quicke	2002	The limits of the family Evaniidae (Insecta: Hymenoptera) and a new genus from Lebanese amber	Insect Systematics & Evolution		33	23	34
C. A.	Bassi				1841	Memoria intorno allo studio degl'Insetti fossili in genere	Atti della Terza Riunione degli Scienziati Italiani, Tenuta in Firenze			400	401
J.	Batelka				2011	Olemehlia krali, a new genus and species of Ripidiinae from Baltic amber (Coleoptera: Ripiphoridae)	Annales de la Société Entomologique de France		47	361	364
J.	Batelka	F.	Collomb	A. Nel	2006	Macrosiagon deuvei n. sp. (Coleoptera: Ripiphoridae) from the French Eocene amber	Annales de la Société Entomologique de France		42	75	78
J.	Batelka	M. S.	Engel	Z. H. Falin, J. Prokop	2011	Two new ripidiine species in Dominican amber with evidence of aggregative behaviour of males frozen in the fossil record (Coleoptera: Ripiphoridae)	European Journal of Entomology		108	275	286
J. E.	Baxter	G. O.	Poinar		1994	A new genus and new species of fungus gnats (Diptera: Mycetophilidae) from Dominican amber	Annales de la Société Entomologique de France		30	93	102
A.	Baz	V. M.	Ortuño		2000	Archaeatropidae, a new family of Psocoptera from the Cretaceous Amber of Alava, northern Spain	Annals of the Entomological Society of America		93	367	373
A.	Baz	V. M.	Ortuño		2001	New genera and species of empheriids (Psocoptera: Empheriidae) from the Cretaceous amber of Alava, northern Spain	Cretaceous Research		22	575	584
A.	Baz	V.	Ortuño		2001	A new electrotomoid psocid (Psocoptera) from the Cretaceous amber of Alava (northern Spain)	Deutsche Entomologische Zeitschrift		48	27	32
R. S.	Beal				1972	A new fossil Cryptorhopalum (Dermestidae: Coleoptera) from Tertiary amber of Chiapas, Mexico	Journal of Paleontology		46	317	318
J. W.	Beardsley				1969	A new fossil scale insect (Homoptera: Coccoidea) from Canadian amber	Psyche		76	270	279
R. G.	Beattie	A.	Nel		2012	A new dragonfly, Austroprotolindenia jurassica (Odonata: Anisoptera), from the Upper Jurassic of Australia	Alcheringa		36	189	193
J. C.	Beaucournu				2003	Palaeopsylla groehni n. sp., quatrième espèce de Puce connue de l'ambre de la Baltique (Siphonaptera, Ctenophthalmidae)	Bulletin de la Société Entomologique de France		108	217	220
J. C.	Beaucournu	J.	Wunderlich		2001	A third species of Palaeopsylla Wagner, 1903, from Baltic amber (Siphonaptera: Ctenophthalmidae)	Entomologische Zeitschrift		111	296	298
G.	Bechly				1997	New Fossil Odonates from the Upper Triassic of Italy, with a redescription of Italophlebia gervasuttii Whalley, and a reclassification of Triassic dragonflies (Insecta: Odonata)	Rivista del Museo Civico di Scienze Naturali "Enrico Caffi"		19	31	70
G.	Bechly				1998	New fossil dragonflies from the Lower Cretaceous Crato Formation of north-east Brazil (Insecta: Odonata)	Stuttgarter Beiträge zur Naturkunde Serie B (Geologie und Paläontologie)		264	1	66
G.	Bechly				1998	Juracordulia schiemenzi gen. et. sp. nov., Eine neue Libelle aus den Solnhofener Plattenkalken (Insecta: Odonata: Anisoptera)	Archaeopteryx		16	29	36
G.	Bechly				1998	A revision of the fossil dragonfly genus Urogomphus, with description of a new species (Insecta: Odonata: Pananisoptera: Aeschnidiidae)	Stuttgarter Beiträge zur Naturkunde Serie B (Geologie und Paläontologie)		270	1	47
G.	Bechly				1998	New fossil damselflies from Baltic amber, with description of a new species, a redescription of Litheuphaea carpenteri Fraser, and a discussion on the phylogeny of the Epallagidae (Zygoptera: Caloptera)	International Journal of Odonatology		1	33	63
G.	Bechly				2000	Two new fossil dragonfly species (Insecta: Odonata: Pananisoptera: Aeschnidiidae and Atassiidae) from the Solnhofen lithographic limestones (Upper Jurassic, Germany)	Stuttgarter Beiträge zur Naturkunde, Serie B (Geologie und Paläontologie)		288	1	9
G.	Bechly				2000	A new fossil damselfly species (Insecta: Odonata: Zygoptera: Coenagrionidae: Ischnurinae) from Dominican Amber	Stuttgarter Beiträge zur Naturkunde Serie B (Geologie und Paläontologie)		299	1	9
G.	Bechly				2000	Two new fossil dragonfly species (Insecta: Odonata: Anisoptera: Araripegomphidae and Lindeniidae) from the Crato Limestone (Lower Cretaceous, Brazil)	Stuttgarter Beiträge zur Naturkunde Serie B (Geologie und Paläontologie)		296	1	16
G.	Bechly				2001	A new species of Cymatophlebia (Insecta: Odonata: Anisoptera: Cymatophlebiidae) from the Solnhofen Lithographic Limestone (Upper Jurassic, Germany)	Stuttgarter Beiträge zur Naturkunde B (Geologie und Paläontologie)		301	1	5
G.	Bechly				2003	Description of a new species of Nannogomphus (Insecta: Odonata: Nannogomphidae) from the Upper Jurassic Solnhofen Limestone in Germany	Stuttgarter Beiträge zur Naturkunde Serie B (Geologie und Paläontologie)		339	1	6
G.	Bechly				2005	A new fossil dragonfly (Anisoptera: Corduliidae) from the Paleocene Fur Formation (Mo clay) of Denmark	Stuttgarter Beiträge zur Naturkunde Serie B (Geologie und Paläontologie)		358	1	7
G.	Bechly				2005	A re-description of "Stenophlebia" casta (Insecta: Odonata: Parastenophlebiidae n. fam) from the Upper Jurassic Solnhofen Limestone in Germany	Stuttgarter Beiträge zur Naturkunde Serie B (Geologie und Paläontologie)		359	1	12
G.	Bechly				2007	Odonata: damselflies and dragonflies	The Crato Fossil Beds of Brazil: Window into an Ancient World	D. M. Martill, G. Bechly, R. F. Loveridge		184	222
G.	Bechly				2010	Additions to the fossil dragonfly fauna from the Lower Cretaceous Crato Formation of Brazil (Insecta: Odonata)	Palaeodiversity		3	11	77
G.	Bechly				2012	An interesting new fossil relict damselfly (Odonata: Zygoptera: Coenagrionoidea) from Eocene Baltic amber	Palaeodiversity		5	51	55
G.	Bechly	C.	Brauckmann	W. Zessin, E. Groning	2001	New results concerning the morphology of the most ancient dragonflies (Insecta: Odonatoptera) from the Namurian of Hagen-Vorhalle (Germany)	Journal of Zoology and Systematic Evolution		39	209	226
G.	Bechly	G.	Dietl	G. Schweigert	2003	A new species of Stenophlebia (Insecta: Odonata: Stenophlebiidae) from the Nusplingen Lithographic Limestone (Upper Jurassic, SW Germany)	Stuttgarter Beiträge zur Naturkunde Serie B (Geologie und Paläontologie)		338	1	10
G.	Bechly	A.	Kin		2013	First record of the fossil dragonfly family Eumorbaeschnidae from the Upper Jurassic of Poland	Acta Palaeontologica Polonica		58	121	124
G.	Bechly	V. N.	Makarkin		2016	A new gigantic lacewing species (Insecta: Neuroptera) from the Lower Cretaceous of Brazil confirms the occurrence of Kalligrammatidae in the Americas	Cretaceous Research		58	135	140
G.	Bechly	A.	Nel	X. Martínez-Delclòs, G. Fleck	1998	Four new dragonflies from the Upper Jurassic of Germany and the Lower Cretaceous of Mongolia (Anisoptera: Hemeroscopidae, Sonidae, and Proterogomphidae fam. nov.)	Odonatologica		27	149	187
G.	Bechly	A.	Nel	X. Martínez-Declòs, E. A. Jarzembowski, R. Coram, D. Martill, G. Fleck, F. Escuillié, M. M. Wisshak, M. Maisch	2001	A revision and phylogenetic study of Mesozoic Aeshnoptera, with description of numerous new taxa (Insecta: Odonata: Anisoptera)	Neue Paläontologische Abhandlungen		4	1	219
G.	Bechly	G.	Poinar		2013	Burmaphlebia reifi gen. et sp. nov., the first anisozygopteran damsel-dragonfly (Odonata: Epiophlebioptera: Burmaphlebiidae fam. nov.) from Early Cretaceous Burmese amber	Historical Biology		25	233	237
G.	Bechly	V. J.	Sach		2002	An interesting new fossil dragonfly (Anisoptera: Libellulidae: “Brachydiplacini”) from the Miocene of Germany, with a discussion on the phylogeny of Tetrathemistinae and a fossil list for the locality Heggbach	Stuttgarter Beiträge zur Naturkunde Serie B (Geologie und Paläontologie)		325	1	11
G.	Bechly	G.	Schweigart		2000	The first fossil hanging flies (Insecta: Mecoptera: Raptipedia: Cimbrophlebiidae and Bittacidae) from the limestones of Solnhofen and Nusplingen (Upper Jurassic, Germany)	Stuttgarter Beiträge zur Naturkunde, Serie B (Geologie und Paläontologie)		287	1	18
G.	Bechly	R.	Stockar		2011	The first Mesozoic record of the extinct apterygote insect Dasyleptus (Insecta: Archaeognatha: Monura: Dasyleptidae) from the Triassic of Monte San Giorgio (Switzerland)	Palaeodiversity		4	23	37
G.	Bechly	K.	Ueda		2002	The first fossil record and first New World record for the dragonfly clade Chlorogomphida (Insecta: Odonata: Anisoptera: Araripechlorogomphidae n fam) from the Crato Limestone (Lower Cretaceous, Brazil)	Stuttgarter Beiträge zur Naturkunde Serie B (Geologie und Paläontologie)		328	1	11
G.	Bechly	W.	Wichard		2008	Damselfly and dragonfly nymphs in Eocene Baltic amber (Insecta: Odonata), with aspects of their palaeobiology	Palaeodiversity		1	37	73
G.	Bechly	M.	Wittmann		2000	Two new tropical bugs (Insecta: Heteroptera: Thaumastocoridae – Xylastodorinae and Hypsipterygidae) from Baltic amber	Stuttgarter Beiträge zur Naturkunde Serie B (Geologie und Paläontologie)		289	1	11
G.	Bechly	K.	Wolf-Schwenninger		2011	A new fossil genus and species of snakefly (Raphidioptera: Mesoraphidiidae) from Lower Cretaceous Lebanese amber, with a discussion of snakefly phylogeny and fossil history	Insect Systematics & Evolution		42	221	236
H.	Beck				1836	Notes on the geology of Denmark	Proceedings of the Geological Society of London		2	217	220
R. J.	Beckemeyer				2004	Raaschiidae (Grylloblattida: Protoperlina), a new insect family from the Lower Permian Wellington Formation of Noble County, Oklahoma	Journal of the Kansas Entomological Society		77	215	221
R. J.	Beckemeyer				2004	A new species of the extinct family †Lophioneuridae from the Lower Permian Wellington Formation of Noble County, Oklahoma	Journal of the Kansas Entomological Society		77	132	136
R. J.	Beckemeyer				2004	A New Species of †Martynovia Tillyard, 1932 (Insecta: †Diaphanopterodea: †Martynoviidae) from the Lower Permian Wellington Formation of Noble County, Oklahoma	Journal of the Kansas Entomological Society		77	127	131
R. J.	Beckemeyer				2009	Artinska ovata (Sellards) and Paraprisca fragilis (Sellards) (Insecta: Polyneoptera: Lemmatophoridae) newly reported from the Lower Permian of Noble County, Oklahoma, with notes on Wellington Formation Lemmatophoridae	Transactions of the Kansas Academy of Science		112	45	56
R. J.	Beckemeyer				2009	Ligogramma wichita, a new species of Caloneurodea (Polyneoptera: Orthopterida) from the Lower Permian Wellington Formation of Noble County, Oklahoma	Journal of the Kansas Entomological Society		82	300	304
R. J.	Beckemeyer				2010	A new species of Liomopterella Sharov, 1961 (Polyneoptera: Liomopteridae) from the Early Permian Wellington Formation of Noble County, Oklahoma	Transactions of the Kansas Academy of Science		113	151	160
R. J.	Beckemeyer				2011	Nobloedischia rasnitsyni, a new genus and species of Oedischiidae (Orthoptera) from the Lower Permian Wellington Formation of Oklahoma, USA	ZooKeys		130	103	110
R. J.	Beckemeyer				2011	A new genus and species of Orthoptera from the Lower Permian Wellington Formation of Noble County, Oklahoma, USA	Transactions of the Kansas Academy of Science		114	88	94
R. J.	Beckemeyer				2013	A new species of Glaphyrophlebia Handlirsch, 1906 (Insecta: Neoptera: Blattinopsidae) from the Lower Permian Wellington Formation of Noble County, Oklahoma, USA	The Carboniferous-Permian Transition. New Mexico Museum of Natural History and Science Bulletin		60	7	11
R. J.	Beckemeyer	G. W.	Byers		2001	Forewing morphology of Dunbaria fasciipennis Tillyard (Palaeodictyoptera: Spilapteridae), with notes on a specimen from the University of Kansas Natural History Museum	Journal of the Kansas Entomological Society		74	221	230
R. J.	Beckemeyer	M. S.	Engel		2008	A Second Specimen of Permocoleus (Coleoptera) from the Lower Permian Wellington Formation of Noble County, Oklahoma	Journal of the Kansas Entomological Society		81	4	7
R. J.	Beckemeyer	M. S.	Engel		2009	An enigmatic new genus of biarmohymenid from the Early Permian Wellington Formation of Noble County, Oklahoma (Palaeodictyopterida: Diaphanopterodea)	Transactions of the Kansas Academy of Science		112	103	108
R. J.	Beckemeyer	M. S.	Engel		2011	Upper Carboniferous insects from the Pottsville Formation of northern Alabama (Insecta: Ephemeropterida, Palaeodictyopterida, Odonatoptera)	Scientific Papers, Natural History Museum, The University of Kansas		44	1	19
R. J.	Beckemeyer	J. D.	Hall		2007	Permopanorpa inaequalis Tillyard, 1926 (Insecta: Holometabola: Panorpida: Permopanorpidae): A fossil mecopteroid newly reported for the Lower Permian Wellington Formation of Noble County, Oklahoma	Transactions of the Kansas Academy of Science		110	23	29
E. C.	Becker				1963	Three new fossil elaterids from the amber of Chiapas, Mexico, including a new genus (Coleoptera)	Journal of Paleontology		37	125	128
H. F.	Becker				1973	The York Ranch Flora of the Upper Ruby River Basin, Southwestern Montana	Palaeontographica Abteilung B		143	18	93
E. E.	Becker-Migdisova				1940	Iskopaemye permskie cikady semejstva Prosbolidae s reki sojany	Akademiya Nauk SSSR, Trudy Paleontologicheskogo Instituta		11	1	95
E. E.	Becker-Migdisova				1947	Cicadoprosbole sogutensis g. n., sp. n. - a transitional form between the Permian Prosbolidae and the recent Cicadidae	Comptes Rendus (Doklady) de l'Académie des Sciences de l'URSS		55	441	444
E. E.	Becker-Migdisova				1948	Permskie tsikady semeystva Scytinopteridae s reki Soyany	Akademiya Nauk SSSR, Trudy Paleontologicheskogo Instituta		15	1	42
E. E.	Becker-Migdisova				1949	Novoe permskoe semeistvo Boreoscytidae i vopros o filogenii predkov Homoptera	Akademiya Nauk SSSR, Trudy Paleontologicheskogo Instituta		20	171	182
E. E.	Becker-Migdisova				1949	Mezozoyskie Homoptera sredney Azii	Akademiya Nauk SSSR, Trudy Paleontologicheskogo Instituta		22	1	68
E. E.	Becker-Migdisova				1950	Jurskie Palaeontinidae novogo mestorozhdeniya na reke Ii	Doklady Akademii Nauk SSSR		71	1105	1108
E. E.	Becker-Migdisova				1951	Svoeobraznye novye isjopaemye nasekomye iz gruppy paraneopter	Comptes Rendus (Doklady) de l'Academie des Sciences de l'URSS		78	1207	1210
E. E.	Becker-Migdisova				1952	Novye ravnokrylye iz permi kuzbassa i nekotorye zamechanija ob ipsviciidax	Akademiya Nauk SSSR, Trudy Paleontologicheskogo Instituta		40	177	186
E. E.	Becker-Migdisova				1953	Dva predstavitelya poluzhestkokrylykh nasekomykh iz urochishcha Madygen	Doklady Akademii Nauk SSSR		90	461	464
E. E.	Becker-Migdisova				1953	Pervaya nakhodka senoeda (Psocoptera) iz Kuznetskogo basseyna	Doklady Akademii Nauk SSSR		90	279	282
E. E.	Becker-Migdisova				1954	Nakhodka yuzhnoy tsikady v Miotsene zapadnoy Sibiri	Voprosy Geologii Azii		1	799	805
E. E.	Becker-Migdisova				1955	Iskopaemye nasekomye iz Triasa Sibiri	Doklady Akademii Nauk SSSR		105	1100	1103
E. E.	Becker-Migdisova				1958	Novye iskopaemye ravnokrylye	Materialy k Osnovam Paleontologii		2	57	67
E. E.	Becker-Migdisova				1959	Nekotorye novye predstaviteli gruppy sternorinkh iz Permi i Mezozoya SSSR	Materialy k Osnovam Paleontologii		3	104	116
E. E.	Becker-Migdisova				1959	Novyy rod Borisrohdendorfia (Homoptera) iz Kuznetskoy svity Kuznetskogo basseyna	Paleontologicheskii Zhurnal		1959	138	140
E. E.	Becker-Migdisova				1960	New Permian Homoptera from European USSR	Akademiya Nauk SSSR, Trudy Paleontologicheskogo Instituta		76	1	111
E. E.	Becker-Migdisova				1962	Nekotorye novye poluzhestkokrylye i senoedy	Paleontological Journal		1962	89	104
E. E.	Becker-Migdisova				1962	Families Anthocoridae, Miridae, Nabidae, Reduviidae, Veliidae, Enicocephalidae, Gerridae, Hydrometridae, Aradidae, Lygaeidae, Coreidae, Pyrrhocoridae, Berytidae, Pentatomidae, Cydnidae	Osnovy Paleontologii. Tom 9: Chlenistonogie, Trakheinye i Khelitserovye	B.B. Rohdendorf		217	224
E. E.	Becker-Migdisova				1964	Treticnye ravokrylye Stravropol'ja	Trudy Paleontologicheskogo Instituta Moskva		54	1	104
E. E.	Becker-Migdisova				1968	Protopsillidiidy i ikh Morphologiya (Homoptera, Protopsyllidae) [Protopsyllids and their Morphology (Homoptera, Protopsyllidiidae)]	Yurskie Nasekomye Karatau [Jurassic Insects of Karatau]	B. B. Rohdendorf		87	98
E. E.	Becker-Migdisova				1973	New Aphid Species from Baltic Amber	Paleontological Journal		7	363	376
E. E.	Becker-Migdisova				1985	Permian isopteran genera, Protopincombea and Propatrix	Paleontological Journal		19	85	89
E. E.	Becker-Migdisova				1985	Iskopaemye Nasekomye Psillomorfy	Akademiya Nauk SSSR, Trudy Paleontologicheskogo Instituta		206	1	92
E. E.	Becker-Migdisova	R. D.	Wootton		1965	Novye Paleontinoidy Azii	Paleontologicheskii Zhurnal		1965	63	79
M.	Beier				1937	Pseudoscorpione aus dem baltischen Bernstein	Festschrift zum 60 Geburtstage von Professor Dr. Embrik Strand		2	302	316
M.	Beier				1947	Pseudoskorpione im baltischen Bernstein und die Untersuchung von Bernstein-Einschlüssen	Mikroscopie, Wien		1	188	199
M.	Beier				1952	Miozäne und oligozäne Insekten aus Österreich und den unmittelbar angrenzenden Gebieten	Sitzungsberichte der Akademie der Wissenschaften Mathematisch-Naturwissenschaftliche Klasse		161	129	134
M.	Beier				1955	Insektenreste aus der Hallstattzeit	Sitzungsberichte der Akademie der Wissenschaften Mathematisch-Naturwissenschaftliche Klasse		164	747	749
M.	Beier				1955	Pseudoscorpione im baltischen Bernstein aus dem Geologischen Staatsinstitut in Hamburg	Mitteilungen aus dem Geologisch-Paläontologischen Institut der Universität Hamburg		24	48	54
M.	Beier				1967	Mantis religiosa L. im Pliozän des Harzvorlandes	Bericht der Naturhistorischen Gesellschaft zu Hannover		111	63	64
C. L.	Bellamy				1999	A New Species of Buprestidae (Coleoptera) from Dominican Amber	The Coleopterists Bulletin		53	321	323
X.	Bellés				2010	Systematics of the genus Oviedinus nov. (Coleoptera: Ptinidae), including a fossil new species from Dominican amber, biogeographical remarks and an account of fossil ptinids	Elytron		24	77	88
X.	Bellés	F.	Vitali		2007	New fossil spider beetles from Baltic amber (Coleoptera Ptinidae)	Entomapeiron (P.S.)		2	17	28
S. A.	Belokobylskij				2012	Cretaceous braconid wasps from the Magadan Province of Russia	Acta Palaeontologica Polonica		57	351	361
S. A.	Belokobylskij	A.	Nel	A. Waller, G. Plöeg	2010	New fossil non-cyclostome braconid wasps from the lowermost Eocene amber of Paris Basin	Acta Palaeontologica Polonica		55	519	527
L. L.	Beltan				1972	La faune Ichthyologique du Muschelkalk de la Catalogne	Memorias de la Real Academia de Ciencias y Artes		XLI	281	325
L.	Beltan				1984	Quelques poissons du Muschelkalk superieur d'Espagne	Acta Geologica Hispanica		19	117	127
L.	Benick				1943	Ein Stenus aus dem baltischen Bernstein: St. (Parastenus) priscus n. sp.	Arbeiten über Morphologische und Taxonomische Entomologie aus Berlin-Dahlem		10	101	104
D. J.	Bennett	M. S.	Engel		2005	A primitive sapygid wasp in Burmese amber (Hymenoptera: Sapygidae)	Acta Zoologica Cracoviensia		48B	1	9
D. J.	Bennett	M. S.	Engel		2006	A New Moustache Wasp in Dominican Amber, with an Account of Apoid Wasp Evolution Emphasizing Crabroninae (Hymenoptera: Crabronidae)	American Museum Novitates		3529	1	10
D. J.	Bennett	V.	Perrichot	M. S. Engel	2014	A new genus and species of pemphredonine wasp in Late Cretaceous Vendean amber (Hymenoptera: Crabronidae)	Paleontological Contributions		10	41	45
M. J.	Benton	P. S.	Spencer		1995		Fossil Reptiles of Great Britain. Chapman & Hall, London			1	386
J. C.	Bequaert	F. M.	Carpenter		1936	The Nemestrinidae of the Miocene of Florissant, Colorado, and their relations to the Recent fauna	Journal of Paleontology		10	395	409
G. C.	Berendt				1830		Die Insekten im Bernstein. Ein Beitrag zur Thiergeschichte der Vorwelt			1	38
G. C.	Berendt				1836	Des Blattes Antédiluviennes	Annales de la Société Entomologique de France		5	539	546
L.	Berland				1939	Description de quelques arignées fossils	Revue Française d’Entomologie		6	1	9
D. S.	Berman	A. C.	Henrici	S. S. Sumida, T. Martens	2000	Redescription of Seymouria sanjuanensis (Seymouriomorpha) from the Lower Permian of Germany based on complete, mature specimens with a discussion of paleoecology of Bromacker locality assemblage	Journal of Vertebrate Paleontology		20	253	268
D. S.	Berman	A. C.	Henrici	R. A. Kissel, S. S. Sumida, T. Martens	2004	A New Diadectid (Diadectomorpha), Orobates pabsti, from the Early Permian of Central Germany	Bulletin of Carnegie Museum of Natural History		35	1	36
D. S.	Berman	A. C.	Henrici	T. Martens, S. S. Sumida, J. S. Anderson	2011	Rotaryus gothae, a New Trematopid (Temnospondyli: Dissorophoidea) from the Lower Permian of Central Germany	Annals of Carnegie Museum		80	49	65
D. S.	Berman	A. C.	Henrici	S. S. Sumida, T. Martens, V. Pelletier	2014	First European record of a Varanodontine (Synapsida: Varanopidae): member of a unique Early Permian upland paleoecosystem, Tambach Basin, central Germany	Early Evolutionary History of the Synapsida	C. F. Kammerer, K. D. Angielczyk, J. Fröbsich		69	86
D. S.	Berman	R. R.	Reisz	D. Scott, A. C. Henrici, S. S. Sumida, T. Martens	2000	Early Permian Bipedal Reptile	Science		290	969	972
D. S.	Berman	R. R.	Reisz	T. Martens, A. C. Henrici	2001	A new species of Dimetrodon (Synapsida: Sphenacodontidae) from the Lower Permian of Germany records first occurrence of genus outside of North America	Canadian Journal of Earth Sciences		38	803	812
D.S.	Berman	S.S.	Sumida	T. Martens	1998	Diadectes (Diadectomorpha: Diadectidae) from the Early Permian of Central Germany, with description of a new species	Annals of Carnegie Museum		67	53	93
E. W.	Berry				1927	A new type of caddis case from the lower Eocene of Tennessee	Proceedings of the United States National Museum		71	1	4
E. W.	Berry				1928	A caddis case of leaf pieces from the Miocene of Washington	Journal of the Washington Academy of Sciences		18	60	61
E. W.	Berry				1938	Tertiary flora from the Rio Pichileufu, Argentina	Geological Society of America Special Paper		12	1	149
P.	Bertkau				1878	Einige Spinnen und ein Myriapode aus der Braunkohle von Rott	Verhandlungen des Naturhistorischen Vereins der Preussischen Rheinlande und Westfalens, Bonn		35	346	360
R.	Bertolani	D.	Grimaldi		2000	A new Eutardigrade (Tardigrada: Milnesiidae) in amber from the Upper Cretaceous (Turonian) of New Jersey	Studies on Fossils in Amber, with Particular Reference to the Cretaceous of New Jersey	D. Grimaldi		103	110
R.	Bervoets				1909	Un aradide nouveau du copal récent de Madagascar [Hem. Aradidae]	Bulletin de la Société Entomologique de France		1909	280	281
R.	Bervoets				1910	Diagnoses de quelques nouvelles espèces de cicadines de l'ambre de la Baltique	Annales Musei Nationalis Hungarici		8	125	128
O.	Bethoux	J.	Kukalová-Peck		2011	Royal Ontario Museum - Species List
D. J.	Bickel				1995	A fossil Gymnopternus Loew (Diptera: Dolichopodidae) from the Florissant beds, Colorado	Psyche		102	169	172
D. J.	Bickel				2009	The first species described from Cape York amber, Australia: Chaetogonopteron bethnorrisae n. sp. (Diptera: Dolichopodidae)	Denisia		26	35	39
F. G.	Bidashko	K. P.	Proskurin	A. G. Shatrovskii	1995	Paleogeography of the lower Volga at the end of Atelian time based on entomological and botanical data	Paleontological Journal		30	332	336
A. O.	Bienkowski				2015	The first record of reed beetles (Coleoptera, Chrysomelidae, Donaciinae) in the early Paleocene of Amur Region	Paleontological Journal		49	51	56
L.	Bigot	A.	Nel	J. Nel	1986	Description de la première espèce fossile connue de Ptérophore (Lepidoptera Pterophoridae)	Alexanor		14	283	288
M.	Biondi				2014	Paolaltica eocenica new genus and new species of flea beetle (Coleoptera: Chrysomelidae: Galerucinae: Alticini) from Baltic amber	Zootaxa		3852	496	500
S. J. R.	Birket-Smith				1977	Fossil insects from Spitsbergen	Acta Arctica		19	1	42
S. J. R.	Birket-Smith				1981	A wing of Phasmida from the Cretaceous Period (Insecta)	Entomologica Scandinavica		12	245	249
H.	Bischoff				1916	Bernsteinhymenopteren	Schriften der Physikalisch-Ökonomischen Gesellschaft zu Königsberg		56	139	144
V. A.	Blagoderov				1993	Dipterans (Mesosciophilidae) from the Lower Cretaceous of Transbaykal	Paleontological Journal		27	123	130
V. A.	Blagoderov				1995	Fungus gnats of the tribe Sciophilini (Diptera, Mycetophilidae) from the Early Cretaceous of Transbaikalia	Paleontological Journal		29	72	83
V. A.	Blagoderov				1997	Fungus Gnats of the Tribe Gnoristini (Diptera, Mycetophilidae) from the Lower Cretaceous of Transbaikalia	Paleontological Journal		31	609	615
V. A.	Blagoderov				1998	Fungus Gnats of the tribes Gnoristini and Leiini (Diptera, Mycetophilidae) from the Early Cretaceous of Transbaikalia	Paleontological Journal		32	54	59
V. A.	Blagoderov				1998	Fungus Gnats (Diptera, Mycetophilidae) from the Lower Cretaceous of Mongolia	Paleontological Journal		32	598	604
V. A.	Blagoderov				1999	New Bibionomorpha from the Triassic of Australia and Jurassic of central Asia with notes on Paraxymyiidae Rohdendorf (Insecta, Diptera)	Proceedings of the First International Palaeoentomological Conference			11	15
V. A.	Blagoderov				2000	New fungus gnats (Diptera: Mycetophilidae) from the Cretaceous and Paleogene of Asia	Paleontological Journal		34	S355	S359
V. A.	Blagoderov				2007	New species of Fungus Gnats (Diptera: Mycetophilidae) from the Palaeocene Sakhalin Amber, Russia	Alavesia		1	27	36
V. A.	Blagoderov	A.	Arillo		2002	New Sciaroidea (Insecta: Diptera) in Lower Cretaceous amber from Spain	Studia Dipterologica		9	31	40
V. A.	Blagoderov	D.	Grimaldi		2004	Fossil Sciaroidea (Diptera) in Cretaceous ambers, exclusive of Cecidomyiidae, Sciaridae, and Keroplatidae	American Museum Novitates		3433	1	76
V. A.	Blagoderov	D. A.	Grimaldi	N. C. Fraser	2007	How Time Flies for Flies: Diverse Diptera from the Triassic of Virginia and Early Radiation of the Order	American Museum Novitates			1	39
V. A.	Blagoderov	H.	Hippa	A. Nel	2010	Parisognoriste, a new genus of Lygistorrhinidae (Diptera: Sciaroidea) from the Oise amber with redescription of Palaeognoriste Meunier	ZooKeys		50	79	90
V. A.	Blagoderov	E.	Krzemi&#324
V. A.	Blagoderov	E. D.	Lukashevich		2013	New Axymyiidae (Insecta: Diptera) from the Mesozoic of east Siberia	Polish Journal of Entomology		82	257	271
V. A.	Blagoderov	X.	Martínez-Delclòs		2001	Two new fungus gnats (Insecta, Diptera, Mycetophilidae) from the Lower Cretaceous of Spain	Geobios		34	63	67
A.	Bode				1905	Orthoptera und Neuroptera aus dem Oberen Lias von Braunschweig	Jahrbuch der Königlich Preussischen Geologischen Landesanstalt und Bergakademie zu Berlin		25	218	245
A.	Bode				1951	Ein liassischer Scorpionide	Palaeontologische Zeitschrift		24	58	65
A.	Bode				1953	Die Insektenfauna des Ostniedersachsischen Oberen Lias	Palaeontographica Abteilung A		103	1	375
M.	Boersma				1969	Manoblatta schmidtii nov. sp., ein neuer Insekten-Flügel aus dem rheinisch-westfälischen Oberkarbon	Mededelingen Rijks Geologische Dienst Nieuwe Serie		20	51	55
M.	Boersma				1975	Phylomylacris reisbachensis nov. spec., a new Blattoid from the Heusweiler Schichten (Stephanian B), Saar Basin	Entomologische Berichten		35	43	48
J. B. A.	Boisduval				1840	Sur une empreinte de Lepidoptère trouvée dans les marnes des environs d'Aix, en Provence, et communiquée par M. de Saporta	Annales de la Société Entomologique de France		9	371	374
A.	Bolet	S. E.	Evans		2012	A tiny lizard (Lepidosauria, Squamata) from the Lower Cretaceous of Spain	Palaeontology		55	491	500
H.	Bollow				1940	Die erste Helminide (Col. Dryop.) aus Bernstein	Mitteilungen der Münchner Entomologischen Gesellschaft		30	117	119
H.	Bolton				1910	On a new species of fossil cockroach, Archimylacris (Etoblattina) woodwardi, from the south Wales coal-field	Geological Magazine, Decade V		7	147	151
H.	Bolton				1911	Faunal horizons in the Bristol Coalfield	Quarterly Journal of the Geological Society		67	316	341
H.	Bolton				1911	On a collection of insect-remains from the south Wales coalfield	Quarterly Journal of the Geological Society		67	149	174
H.	Bolton				1912	Insect-remains from the Midland and South-Eastern coal measures	Quarterly Journal of the Geological Society		68	310	323
H.	Bolton				1914	On the occurrence of a giant dragon-fly in the Radstock Coal Measures	Quarterly Journal of the Geological Society		278	119	127
H.	Bolton				1916	On some insects from the British coal measures	Quarterly Journal of the Geological Society		72	43	62
H.	Bolton				1917	The "Mark Stirrup" collection of fossil insects from the Coal Measures of Commentry (Allier), Central France	Memoirs and Proceedings of the Manchester Literary and Philosophical Society		62	1	32
H.	Bolton				1917	On blattoid and other insect remains from the South Staffordshire coalfield	Proceedings of the Birmingham Natural History and Philosophical Society		14	100	106
H.	Bolton				1921		A Monograph of the Fossil Insects of the British Coal Measures			1	80
H.	Bolton				1921	A new species of blattoid (Archimylacris) from the Keele Group (Radstockian) of Shropshire	Quarterly Journal of the Geological Society		77	23	29
H.	Bolton				1922		A Monograph of the Fossil Insects of the British Coal Measures			81	156
H.	Bolton				1924	On a new form of blattoid from the coal measures of the Forest of Dean	Quarterly Journal of the Geological Society		80	17	21
H.	Bolton				1925	Fossil insects from the coal measures of Commentry	British Museum (Natural History), Fossil Insects		2	1	56
H.	Bolton				1930	Fossil insects of the south Wales coalfield	Quarterly Journal of the Geological Society		86	9	49
H.	Bolton				1934	New forms from the insect fauna of the British coal measures	Quarterly Journal of the Geological Society		90	277	301
L.	Bonato	G. D.	Edgecombe	A. Minelli	2014	Geophilomorph centipedes from the Cretaceous amber of Burma	Palaeontology		57	97	110
H. V.	Borisova	R. Y.	Dudko	A. A. Gurina, E. V. Zinovyev, K. A. Tsepelev, A. A. Legalov	2014	First records of Tychius alexii (Korotyaev, 1991) (Coleoptera, Curculionidae) in recent and Pleistocene faunas of Siberia	Euroasian Entomological Journal		13	163	164
A.	Borkent				1995		Biting Midges in the Cretaceous Amber of North America (Diptera: Ceratopogonidae)			1	237
A.	Borkent				1996	Biting Midges from Upper Cretaceous New Jersey Amber (Diptera: Ceratopogonidae)	American Museum Novitates		3159	1	13
A.	Borkent				1997	Upper and Lower Cretaceous Biting Midges (Ceratopogonidae: Diptera) from Hungarian and Austrian Amber and the Koonwarra Fossil Bed of Australia	Stuttgarter Beiträge zur Naturkunde Serie B (Geologie und Paläontologie)		249	1	10
A.	Borkent				2000	Biting midges (Ceratopogonidae: Diptera) from Lower Cretaceous Lebanese amber with a discussion of the diversity and patterns found in other ambers	Studies on Fossils in Amber, with Particular Reference to the Cretaceous of New Jersey	D. Grimaldi		355	451
A.	Borkent				2000	Further biting midges (Diptera: Ceratopogonidae) from Upper Cretaceous New Jersey amber	Studies on Fossils in Amber, with Particular Reference to the Cretaceous of New Jersey	D. Grimaldi		453	472
A.	Borkent				2001	Leptoconops (Diptera: Ceratopohonidae), the earliest extant lineage of biting midge, discovered in 120-122 million-year-old Lebanese amber	American Museum Novitates		3328	1	11
A.	Borkent				2008	The frog-biting midges of the world (Corethrellidae: Diptera)	Zootaxa		1804	1	456
A.	Borkent				2012	Further biting midges (Diptera: Ceratopogonidae) in Canadian Cretaceous amber	The Canadian Entomologist		144	758	766
A. N.	Borkent	B.	Bissett		1990	A revision of the Holarctic species of Serromyia Meigen (Diptera: Ceratopogonidae)	Systematic Entomology		15	153	217
A.	Borkent	R. A.	Coram	E. A. Jarzembowski	2013	The oldest fossil biting midge (Diptera: Ceratopogonidae) from the Purbeck Limestone Group (Lower Cretaceous) of southern Great Britain	Polish Journal of Entomology		82	273	279
A.	Borkent	D. A.	Grimaldi		2004	The earliest fossil mosquito (Diptera: Culicidae), in mid-Cretaceous Burmese amber	Annals of the Entomological Society of America		97	882	888
A.	Borkent	W. L.	Grogan		1995	A revision of the genus Ceratopogon Meigen (Diptera: Ceratopogonidae)	Memoirs of the Entomological Society of Washington		15	1	198
A.	Borkent	R.	Szadziewski		1992	The first records of fossil Corethrellidae (Diptera)	Entomologica Scandinavica		22	457	463
L.	Borowiec				1985	Two new species of Lathridius sensu lato (Coleoptera, Lathridiidae) from Baltic amber	Polskie Pismo Entomologiczne		55	251	254
L.	Bosc				1805	Sur un fossile remarquable de la montagne de Saint-Gérand-le-Puy, entre Moulins et Roanne, Département de l'Allier, appelé l'Indusie tubuleuse	Journal des Mines		17	397	400
L.	Botosaneanu				1981	On a false and a genuine caddis-fly from Burmese amber (Insecta: Trichoptera, Homoptera)	Bulletin Zoölogisch Museum, Universiteit van Amsterdam		8	73	78
L.	Botosaneanu				1995	Caddis flies (Trichoptera) from Turonian (Upper Cretaceous) Amber of New Jersey	American Museum Novitates		3140	1	7
L.	Botosaneanu	R. O.	Johnson	P. R. Dillon	1998	New caddisflies (Insecta: Trichoptera) from Upper Cretaceous amber of New Jersey, USA	Polskie Pismo Entomologiczne		67	219	231
L.	Botosaneanu	W.	Wichard		1983	Upper Cretaceous Siberian and Canadian amber caddisflies (Insecta: Trichoptera)	Bijdragen tot de Dierkunde		53	187	217
P.	Bouchard	Y.	Bousquet	A. E. Davies, M. A. Alonso-Zarazaga, J. F. Lawrence, C. H. C. Lyal, A. F. Newton, C. A. M. Reid, M. Schmitt, A. &#346
M.	Boulard	A.	Nel		1990	Sur deux Cigales fossiles des terrains tertiaires de la France (Homoptera, Cicadoidea)	Revue Française d'Entomologie (N.S.)		12	37	45
M.	Boulard	B.	Riou		1989	Tibicina gigantea n. sp., cigale fossile de la Montangne d'Andance (Homoptera, Tibicinidae)	Nouvelle Revue d'Entomologie (N.S.)		5	349	351
G. A.	Boulenger				1881	Sur l'arc pelvien chez les dinosauriens de Bernissart [On the pelvic arch in the dinosaurs of Bernissart]	Bulletins de L'Académie royale de Belgique, 3eme série		1	1	11
T.	Bourgoin	F.	Lefèbvre		2002	A new fossil Kinnaridae from Dominican amber (Hemiptera: Fulgoromorpha)	Annales Zoologici		52	583	585
Y.	Bousquet				2012	Catalogue of Geadephaga (Coleoptera, Adephaga) of America, north of Mexico	ZooKeys		245	1	1722
W. H.	Bradley				1924	Fossil caddice fly cases from the Green River Formation of Wyoming	American Journal of Science, Series 5		7	310	312
I.	Brake				2006	Diverse Milichiella Giglio-Tos (Diptera: Milichiidae) in Miocene Dominican amber	Insect Systematics & Evolution		37	371	394
C. R. F.	Brandão	C.	Baroni Urbani	J. Wagensberg, C. I. Yamamoto	1999	New Technomyrmex in Dominican amber (Hymenoptera: Formicidae), with a reappraisal of Dolichoderinae phylogeny	Entomologica Scandinavica		29	411	428
C. R. F.	Brandão	R. G.	Martins-Neto	M. A. Vulcano	1990	The earliest known fossil ant (first southern hemisphere Mesozoic record) (Hymenoptera: Formicidae: Myrmeciinae)	Psyche		96	195	208
B. H.	Brattstrom				1955	Small herpetofauna from the Pleistocene of Carpinteria, California	Copeia		1955	138	139
C.	Brauckmann				1983	Ein Insektenrest (Odonata, Meganisoptera) aus dem Ober-Karbon des Piesberges bei Osnabrück	Osnabrücker Naturwissenschaftliche Mitteilungen		10	7	14
C.	Brauckmann				1984	Weitere neue Insekten (Palaeodictyoptera
C.	Brauckmann				1986	Eine neue Spilapteriden-Art aus dem Namurium B von Hagen-Vorhalle (Insecta: Palaeodictyoptera
C.	Brauckmann				1988	Zwei neue Insekten (Odonata, Megasecoptera) aus dem Namurium von Hagen-Vorhalle (West-Deutschland)	Dortmunder Beiträge zur Landeskunde - Naturwissenschaftliche Mitteilungen		22	91	101
C.	Brauckmann				1989	A new important Namurian Insect-Bearing Locality: Hagen-Vorhalle (FR Germany)	Congress International de Stratigraphie et de Geologie du Carbonifere Beijing 1987,Compte Rendu		2	298	303
C.	Brauckmann				1991	Ein neuer Insekten-Rest (Megasecoptera) aus dem Ober-Karbon von Osnabrück	Osnabrücker Naturwissenschaftliche Mitteilungen		17	25	32
C.	Brauckmann				1995	Neue Insekten-funde (Palaeodictyoptera: Breyeriidae) aus dem Ober-Karbon von Osnabrück (Deutschland)	Osnabrücker Naturwissenschaftliche Mitteilungen		20/21	157	166
C.	Brauckmann	A.	Arillo	V. M. Ortuño	2001	A new Geraridae (Insecta, hemipteroid stem assemblage) from the Upper Carboniferous of La Magdalena (León, Northern Spain)	Boletín Geológico y Minero		112	57	62
C.	Brauckmann	R.	Becker		1992	Ein neues Riesen-Insekt aus dem Ober-Karbon des Saarlandes (Palaeodictyoptera: Homoiopteridae)	Geologica et Palaeontologica		26	135	141
C.	Brauckmann	B.	Brauckmann	E. Gröning	1996	The Stratigraphical Position of the Oldest Known Pterygota (Insecta. Carboniferous, Namurian)	Annales de la Société Géologique de Belgique		117	47	56
C.	Brauckmann	D. R.	Chestnut	J. R. Jennings	1993	New spilapterid insect from the Breathitt Formation (Middle Pennsylvanian, Westphalian B) of eastern Kentucky, USA	Neues Jahrbuch für Geologie und Paläontologie, Monatshefte		1993	641	647
C.	Brauckmann	O. F.	Gallego	N. Hauschke, R. G. Martins-Neto, E. Groening, J. M. Ilger, M. B. Lara	2010	First Late Triassic record of a paleoentomofauna from South America (Malargüe Basin, Mendoza Province, Argentina)	Acta Geologica Sinica		84	915	924
C.	Brauckmann	E.	Gröning		1996	Ein neuer ober-karbonischer Insekten-Flügel aus Süd-Limburg (Palaeodictyoptera: Breyeriidae, Westfalium, Niederlande)	Neues Jahrbuch für Geologie und Paläontologie, Monatshefte		1996	72	82
C.	Brauckmann	E.	Gröning		1998	A new species of Homaloneura [Palaeodictyoptera: Spilapteridae] from the Namurian (Upper Carboniferous) of Hagen-Vorhalle (Germany)	Entomologica Generalis		23	77	84
C.	Brauckmann	G.	Hahn		1978	Ein neuer Palaeodictyopteren-Fund aus dem westdeutschen Namurium	Palaeontologische Zeitschrift		52	13	18
C.	Brauckmann	G.	Hahn		1980	Ein neuer Insektenfund aus dem Westfalium von Ibbenbüren (Westdeutschland)	Palaeontologische Zeitschrift		54	301	312
C.	Brauckmann	G.	Hahn		1983	Ein Palaeodictyopteren-Flügel aus dem Ober-Karbon der Karnischen Alpen	Carinthia II		93	245	251
C.	Brauckmann	G.	Hahn		1983	Eine Schaben-Flügel aus de Ober-Karbon des Schwarzwaldes	Oberrheinische Geologische Abhandlungen		32	69	74
C.	Brauckmann	K. J.	Herd		2000	Eine weitere neue Breyeriiden-Art (Insecta: Palaeodictyoptera) aus dem Ober-Karbon von Osnabrück (Deutschland)	Neues Jahrbuch für Geologie und Paläontologie, Monatshefte		2000	333	344
C.	Brauckmann	K. J.	Herd		2002	Insekten-funde aus dem Westfalium D (Ober-Karbon) des Piesberges bei Osnabrück (Deutschland). Teil 1: Palaeoptera	Osnabrücker Naturwissenschaftliche Mitteilungen		28	27	69
C.	Brauckmann	K. J.	Herd		2005	Insekten-Funde aus dem Westfalium D (Ober-Karbon) des Piesberges bei Osnabrück (Deutschland). Teil 2: Neoptera	Osnabrücker Naturwissenschaftliche Mitteilungen		30/31	19	65
C.	Brauckmann	K. J.	Herd	A. Leipner	2009	Insekten-Funde aus dem Westfalium D (Ober-Karbon) des Piesberges bei Osnabrück (Deutschland), Nachtrag 1: Palaeodictyopteroida	Osnabrücker Naturwissenschaftliche Mitteilungen		35	5	30
C.	Brauckmann	L.	Koch		1982	Neue Insekten aus den Vorhalle-Schichten (oberes Namurium B) von Hagen-Vorhalle	Dortmunder Beiträge zur Landeskunde - Naturwissenschaftliche Mitteilungen		16	15	26
C.	Brauckmann	L.	Koch		1983	Eine weitere neue Insektenart aus den Vorhalle-Schichten (Ober-Karbon, oberes Namurium B) von Hagen-Vorhalle	Dortmunder Beiträge zur Landeskunde - Naturwissenschaftliche Mitteilungen		17	3	8
C.	Brauckmann	L.	Koch		1983	Prothelyphonus naufragus n. sp., einer neuer Geißelskorpion [Arachnida: Thelyphonida: Thelyphonidae] aus dem Namurium (unteres Ober-Karbon) von West-Deutschland	Entomologia Generalis		9	63	73
C.	Brauckmann	L.	Koch	M. Kemper	1985	Spinnentiere (Arachnida) und Insekten aus den Vorhalle-Schichten (Namurium B
C.	Brauckmann	T.	Schlüter		1993	Neue Insekten aus der Trias von Unter-Franken	Geologica et Palaeontologica		27	181	199
C.	Brauckmann	J.	Schneider		1996	Ein unter-karbonisches Insekt aus dem Raum Bitterfeld/Delitzsch (Pterygota, Arnsbergium, Deutschland)	Neues Jahrbuch für Geologie und Paläontologie, Monatshefte		1996	17	30
C.	Brauckmann	L.	Schöllmann	W. Sippel	2003	Die fossilen Insekten, Spinnentiere und Eurypteriden von Hagen-Vorhalle	Geologie und Paläontologie in Westfalen		59	1	89
C.	Brauckmann	R.	Willmann		1990	Insekten aus dem Permo-Silesium der Bohrung Weiterstadt 1 (Blattodea, Protorthoptera
C.	Brauckmann	W.	Zessin		1989	Neue Meganeuridae aus dem Namurium von Hagen-Vorhalle (BRD) und die Phylogenie der Meganisoptera	Deutsche Entomologische Zeitschrift		36	177	215
F.	Brauer	J.	Redtenbacher	L. Ganglbauer	1889	Fossile Insekten aus der Juraformation Ost-Sibiriens	Mémoires de l'Académie Impériale des Sciences de St.-Pétersbourg, VII Série		36	1	22
R. P.	Brazil	J. D.	Andrade Filho		2002	Description of Pintomyia (Pifanomyia) falcaorum sp. n. (Diptera: Psychodidae: Phlebotominae), a fossil sand fly from Dominican Amber	Memórias do Instituto Oswaldo Cruz		97	501	503
G.	Breddin				1901	Wanzen aus den untermiocänen Braunkohlen von Salzhausen	Bericht über die Senckenbergische Naturforschende Gesellschaft in Frankfurt am Main		1901	111	118
D.	Brice	D.	Laurentiaux		1963	Une sauterelle Mio-pliocène de l'Ardèche	Annales de la Société Géologique du Nord		83	259	262
D. E.	Bright	G. O.	Poinar		1994	Scolytidae and Platypodidae (Coleoptera) from Dominican Republic Amber	Annals of the Entomological Society of America		87	170	194
I. M.	Brito				1987	Nota preliminar sobre uma nova Efemera do Cretaceo do Ceara (Insecta Ephemeroptera)	Anais do X Congresso Brasileiro de Paleontologia			593	597
E. B.	Britton				1960	Beetles from the London Clay (Eocene) of Bognor Regis, Sussex	Bulletin of the British Museum (Natural History), Geology		4	27	50
P. B.	Brodie				1845		A History of the Fossil Insects in the Secondary Rocks of England Accompanied by a Particular Account of the Strata in which they Occur, and of the Circumstances Connected with their Preservation			1	130
P. B.	Brodie				1849	Notice on the discovery of a dragon-fly and a new species of Leptolepis in the upper Lias near Cheltenham, with a few remarks on that formation in Gloucestershire	Quarterly Journal of the Geological Society		5	31	37
C.	Brongniart				1876	Un insecte fossile de la famille des Diptères trouvé a Chadrat (Auvergne) (Protomyia oustaleti)	Annales des Sciences Géologiques, Paris		7	1	2
C.	Brongniart				1877	Note sue une aranéide fossile des terrains tertiaires d'Aix (Provence)	Annales de la Société Entomologique de France, Cinquième Série		7	221	224
C.	Brongniart				1878	Note sur un nouveau genre d'Orthoptère fossile de la famille des phasmiens provenant des terrains supra-houilleres de Commentry (Allier) (Protophasma dumasii)	Annales des Sciences Naturelles, Sixième Série, Zoologie et Paléontologie		7	1	9
C.	Brongniart				1878	Note sur la découverte d'un Orthoptère coureur de la famille des phasmiens (Protophasma dumasi) dans les terrains supra-houilleres de Commentry (Allier)	Bulletin des Séances de la Société Entomologique de France		1878	69	70
C.	Brongniart				1882	Sur un novel insecte fossile de l'ordre des Orthoptères, provenant des terrains houillers de Commentry (Allier)	Comptes Rendus Hebdomadaires des Séances de l'Académie des Sciences		95	1228	1230
C.	Brongniart				1883	Communication	Bulletin des Séances de la Société Entomologique de France		1883	20	21
C.	Brongniart				1884	Sur un gigantesque Neurorthoptère, provenant des terrains houillers de Commentry (Allier)	Comptes Rendus Hebdomadaires des Séances de l'Académie des Sciences		98	832	833
C.	Brongniart				1885	Les insectes fossiles des terrains primaires. Coup d'oeil rapide sur la fauna entomologique des terrains paléozoïques	Bulletin de la Société des Amis des Sciences Naturelles de Rouen		21	50	68
C.	Brongniart				1890	Note sur quelques insectes fossiles du terrain houiller qui présentent au prothorax des appendices aliformes	Bulletin de la Société Philomathique de Paris, Huitième Série		2	154	159
C.	Brongniart				1894	Recherches pour servir à l'histoire des insectes fossiles des temps primaires, précédées d'une étude sur la nervation des ailes des insectes	Thèses Présentées à la Faculté des Sciences de Paris		821	1	494
H.	Bronn				1828	Über die fossilen Reste der Papierkohle vom Geistinger Busch im Siebengebirge	Zeitschrift für Mineralogie. Herausgegeben von Karl Cäsar von Leonhard. Jahrgang 1828, I. Band (Taschenbuch für die gesammte Mineralogie, mit Hinsicht auf die neuesten Entdeckungen, herausgegeben von Karl Caesar Ritter von Leonhard. 22. Jahrgang, I. Band. Heidelberg, 1828)			374	384
D. J.	Brothers				1992	The first Mesozoic Vespidae from the Southern Hemisphere, Botswana	Journal of Hymenoptera Research		1	119	124
D. J.	Brothers				2003	The first fossil Ephutini (Hymenoptera: Mutillidae), a new species of Ephuta Say from Dominican amber	Acta Zoologica Cracoviensia		46	101	107
D. J.	Brothers				2011	A new Late Cretaceous family of Hymenoptera, and phylogeny of the Plumariidae and Chrysidoidea (Aculeata)	ZooKeys		130	515	542
D. J.	Brothers	J. W.	Janzen		1999	New generic synonymy in Scolebythidae , with redescription of both sexes of Pristapenesia primaeva Brues from Baltic amber (Hymenoptera: Chrysidoidea)	Proceedings of the First International Palaeoentomological Conference			17	26
D. J.	Brothers	A. P.	Rasnitsyn		2008	A new genus and species of Euparagiinae from the Late Cretaceous of southern Africa (Hymenoptera: Vespidae)	Alavesia		2	73	76
F. M.	Brown				1976	Oligodonta florissantensis, gen. n., sp. nov. (Lepidoptera: Pieridae)	Bulletin of the Allyn Museum		37	1	4
F. M.	Brown				1984	Two undescribed fossil Dermaptera from Florissant, Colorado	Entomological News		95	33	35
F. M.	Brown				1985	Four undescribed Oligocene craneflies from Florissant, Colorado, (Diptera: Tipulidae)	Insecta Mundi		1	98	100
F. M.	Brown				1986	Lithoserix williamsi (Siricidae: Hymenoptera) a newly recognized fossil horntail from Florissant, Colorado	Insecta Mundi		1	119	120
F. M.	Brown				1988	The extinct genus Cyttaromyia Scudder in Colorado (Diptera: Tipulidae)	Journal of the Kansas Entomological Society		61	232	234
B. V.	Brown				1999	A fossil Hypocera species (Diptera: Phoridae) and its phylogenetic implications	Studia Dipterologica		6	273	277
B. V.	Brown				1999	Re-evaluation of the fossil Phoridae (Diptera)	Journal Natural History		33	1561	1573
B. V.	Brown				2002	A new primitive phorid (Diptera: Phoridae) from Baltic amber	Studia Dipterologica		8	423	426
B. V.	Brown				2003	A new species of Triphleba (Diptera: Phoridae) with bifurcate antennae from Baltic amber	Studia Dipterologica		10	195	197
B. V.	Brown				2005	A new Baltic amber Triphleba Rondani with greatly enlarged palpi (Diptera: Phoridae)	Studia Dipterologica		11	549	552
B. V.	Brown				2007	A further new genus of primitive phorid fly (Diptera: Phoridae) from Baltic amber and its phylogenetic implications	Contributions in Science, Natural History Museum of Los Angeles County		513	1	14
B. V.	Brown				2009	A new species of Xenotriphleba Buck (Diptera: Phoridae) from Baltic amber	Proceedings of the Entomological Society of Washington		111	33	37
B. V.	Brown				2009	An enigmatic new genus and species of phorid fly from Baltic amber	Studia Dipterologica		16	43	46
B. V.	Brown				2013	A new species of Anevrina from Baltic amber (Diptera: Phoridae)	Annals of the Entomological Society of America		106	310	312
W. L.	Brown	F. M.	Carpenter		1978	A restudy of two ants from the Sicilian amber	Psyche		85	417	423
B. V.	Brown	E. M.	Pike		1990	Three new fossil phorid flies (Diptera: Phoridae) from Canadian Late Cretaceous amber	Canadian Journal of Earth Sciences		27	845	848
C. T.	Brues				1906	Fossil Parasitic and Phytophagous Hymenoptera from Florissant, Colorado	Bulletin of the American Museum of Natural History		22	491	498
C. T.	Brues				1908	New Phytophagous Hymenoptera from the Tertiary of Florissant, Colorado	Bulletin of the Museum of Comparative Zoology, Harvard College		51	259	276
C. T.	Brues				1908	Two Fossil Phoridae from the Miocene Shales of Florissant, Colorado	Bulletin of the American Museum of Natural History		24	273	275
C. T.	Brues				1910	The parasitic Hymenoptera of the Tertiary of Florissant, Colorado	Bulletin of the Museum of Comparative Zoology, Harvard College		44	3	125
C. T.	Brues				1923	Two new species of Phoridae from Baltic Amber	Psyche		30	59	62
C. T.	Brues				1923	A Fossil Genus of Dinapsidae from Baltic Amber (Hymenoptera)	Psyche		30	31	35
C. T.	Brues				1923	Some New Fossil Parasitic Hymenoptera from Baltic Amber	Proceedings of the American Academy of Arts and Sciences		58	327	346
C. T.	Brues				1926	A Species of Urocerus from Baltic Amber	Psyche		33	168	170
C. T.	Brues				1933	The Parasitic Hymenoptera of the Baltic Amber	Bernstein-Forschungen		3	4	178
C. T.	Brues				1939	New Oligocene Braconidae and Bethylidae from Baltic Amber	Annals of the Entomological Society of America		32	251	263
C. T.	Brues				1939	Fossil Phoridae in Baltic amber	Bulletin of the Museum of Comparative Zoology		85	413	436
C. T.	Brues				1940	Fossil parasitic Hymenoptera of the family Scelionidae from Baltic Amber	Proceedings of the America Academy of Arts and Sciences		74	69	90
C. T.	Brues				1940	Serphidae in Baltic amber, with the description of a new living genus	Proceedings of the American Academy of Arts and Sciences		73	259	269
C. T.	Brues				1940	Calliceratidae in Baltic amber	Proceedings of the American Academy of Arts and Sciences		73	265	269
L.	Brundin				1976	A Neocomian Chironomid and Podonorninae-Aphroteniinae (Diptera) in the light of phylogenetics and biogeography	Zoologica Scripta		5	139	160
M.	Brunet				1979	Les grands mammifères chefs de file de l'immigration oligocène et le problème de la limite Eocene-Oligocene en Europe.	Editions de la Fondation Singer-Polignac			1	281
W.	Buckland				1837		The Bridgewater Treatises on the Power, Wisdom and Goodness of God as Manifested in the Creation. Treatise IV. Geology and Mineralogy with Reference to Natural Theology		2	1	131
W.	Buckland				1838	On the discovery of a fossil wing of a neuropterous insect in the Stonesfield slate	Proceedings of the Geological Society of London		2	688
J.	Buckman				1843	On the occurrence of the remains of insects in the Upper Lias of the county of Gloucester	Proceedings of the Geological Society of London		4	211	212
E.	Budrys				1993	Digger wasps of the subfamily Pemphredoninae (Hymenoptera, Sphecidae) from the Baltic and Taimyr amber	Acta Entomologica Lithuanica		11	34	56
E.	Buffetaut	G.	Wouters		1978	Le centenaire des iguanodons de Bernissart	La Recherche		9	390	392
M. L.	Buffington	E. E.	Perkovsky	S. G. Brady	2014	The description of Rovnoeucoila tympanomorpha Buffington and Perkovsky, a new genus and species of fossil eucoiline, with observations on the asynchronous evolution of Diglyphosematini (Hymenoptera: Figitidae: Eucoilinae)	Proceedings of the Entomological Society of Washington		116	243	254
P. N.	Buhl				1999	On a collection of Hymenoptera in Baltic amber, with the description of a new species of Pantolyta Förster, 1856 (Hymenoptera, Diapriidae)	Enomologica Fennica		10	187	189
P. N.	Buhl				2002	On a Baltic amber collection of Platygastridae and Diapriidae (Hymenoptera)	Entomologiske Meddelelser		70	57	61
A.	Bukejs				2014	A new species of the genus Crepidodera Chevrolat (Coleoptera: Chrysomelidae) from Baltic amber	Zootaxa		3815	286	290
A.	Bukejs	V. I.	Alekseev		2015	Description of the second fossil Baltic amber species of Monotomidae (Coleoptera: Cucujoidea)	Zootaxa		3946	445	450
A.	Bukejs	V. I.	Alekseev		2015	A second Eocene species of death-watch beetle belonging to the genus Microbregma Seidlitz (Coleoptera: Bostrichoidea) with a checklist of fossil Ptinidae	Zootaxa		3947	553	562
A.	Bukejs	V. I.	Alekseev	M. A. Jäch	2015	The riffle beetles (Coleoptera: Elmidae) of the Eocene Baltic amber: Heterelmis groehni sp. nov. and Heterlimnius samlandicus (Bollow, 1940) comb. nov	Zootaxa		3986	452	460
A.	Bukejs	V. I.	Alekseev		2015	First record of Microscapha LeConte from Baltic amber with description of a new species and list of fossil Melandryidae (Coleoptera: Tenebrionoidea)	Zootaxa		4012	351	360
A.	Bukejs	J.	Bezd&#283
A.	Bukejs	M. L.	Chamorro		2015	Two new fossil species of Cryptocephalus Geoffroy (Coleoptera: Chrysomelidae) from Baltic and Dominican amber	Proceedings of the Entomological Society of Washington		117	116	125
A.	Bukejs	A. G.	Kirejtshuk	W. H. Rucker	2011	New species of Latridius (Coleoptera: Latridiidae) from Baltic amber	Baltic Journal of Coleopterology		11	203	207
A.	Bukejs	A. S.	Konstantinov		2013	New genus of flea beetle (Coleoptera: Chrysomelidae: Galerucinae: Alticini) from the Upper Eocene Baltic amber	Insecta Mundi		306	1	5
A.	Bukejs	K.	Nadein		2013	A second species of Psyllototus (Coleoptera: Chrysomelidae: Galerucinae: Alticini) from the Upper Eocene Baltic amber	Zootaxa		3609	465	470
A.	Bukejs	K.	Nadein		2014	Psyllototus groehni sp. nov. (Coleoptera: Chrysomelidae), a new species of the palaeoendemic genus from Baltic amber	Baltic Journal of Coleopterology		14	163	166
A.	Bukejs	K.	Nadein		2015	First fossil Lamprosomatinae leaf beetles (Coleoptera: Chrysomelidae) with descriptions of new genera and species from Baltic amber	Zootaxa		3931	127	139
A.	Bukejs	H. P.	Reike	W. H. Rücker	2012	Enicmus adrianae sp. nov. – a new scavenger beetle (Coleoptera: Latridiidae) from Baltic amber	Baltic Journal of Coleopterology		12	149	154
A.	Bukejs	W. H.	Rücker	A. G. Kirejtshuk	2012	Cartodere (Aridius) succinobaltica sp. nov. (Coleoptera: Latridiidae) from Baltic amber	Latridiidae		9	25	28
H.	Burgeff				1951	Die Meeralpengrenze der Zygaenen (Lep.), eine mit Hilfe der Populationsanalyse der Arten der Gattung Zygaena	Biologisches Zentralblatt		70	1	23
R. A.	Burks	J. M.	Heraty	J. D. Pinto, D. Grimaldi	2015	Small but not ephemeral: newly discovered species of Aphelinidae and Trichogrammatidae (Insecta: Hymenoptera: Chalcidoidea) from Eocene amber	Systematic Entomology		40	592	605
L.	Burnham				1983	Studies on Upper Carboniferous insects: 1. The Geraridae (Order Protorthoptera)	Psyche		90	1	57
L.	Burnham				1984	Les insects du Carbonifère supérieur de Montceau-les-Mines. I - l'ordre des Caloneurodea	Annales de Paléontologie		70	167	180
M.	Burr				1911	Dermaptera (earwigs) preserved in amber, from Prussia	Transactions of the Linnean Society of London, Second Series, Zoology		11	145	150
A. D.	Buscalioni	M.	Frenegal-Martinez		2006	Archosaurian size bias in Jurassic and Cretaceous freshwater ecosystems	9th International Symposium on Mesozoic Terrestrial Ecosystems and Biota, Abstracts and Proceedings Volume			9	12
B. A.	Butcher	A.	Zaldivar-Riverón	T. Van De Kamp, T. Dos Santos Rolo, T. Baumbach, D. L. J. Quicke	2014	Extension of historical range of Betylobraconinae (Hymenoptera: Braconidae) into Palaearctic Region based on a Baltic amber fossil, and description of a new species of Mesocentrus Szépligeti from Papua New Guinea	Zootaxa		3860	449	463
A. G.	Butler				1873	On a fossil butterfly belonging to the family Nymphalidae, from the Stonesfield Slate near Oxford, with notices of two other foreign forms from France and Croatia	Geological Magazine		10	2	4
A. G.	Butler				1873		Lepidoptera Exotica, or Descriptions and Illustrations of Exotic Lepidoptera			126	128
A. G.	Butler				1874	Notes on the impression of Palaeontina oolitica in the Jermyn Street museum	Geological Magazine, Decade II		1	446	449
A. G.	Butler				1889	Description of a new genus of fossil moths belonging to the geometrid family Euschemidae	Proceedings of the Zoological Society of London		59	292	297
G. W.	Byers				2011	A Miocene Tipula from Nevada (Diptera: Tipulidae)	Journal of the Kansas Entomological Society		84	169	173
O.	Béthoux				2005	Cnemidolestodea (Insecta): An ancient order reinstated	Journal of systematic Palaeontology		3	403	408
O.	Béthoux				2005	Reassigned and new basal Archaeorthoptera from the Upper Carboniferous of Mazon Creek (IL, USA)	Journal of Orthoptera Research		14	121	126
O.	Béthoux				2007	Emptying the Paleozoic wastebasket for insects: members of a Carboniferous 'protorthopterous family' assigned to natural groups	Alavesia		1	41	48
O.	Béthoux				2009	The earliest beetle identified	Journal of Paleontology		83	931	937
O.	Béthoux				2009	Head and leg morphology of elongata Brongniart, 1893: 433 (Late Carboniferous, Archaeorthoptera): phylogenetic and palaeoecological implications	Annales Zoologici		59	141	147
O.	Béthoux	R. G.	Beattie	A. Nel	2007	Wing venation and relationships of the order Glosselytrodea (Insecta)	Alcheringa		31	285	296
O.	Béthoux	R. G.	Beattie		2010	Iverya averyi gen. nov. and sp. nov., a New Triadotypomorphan Species from the Middle Triassic at Picton, New South Wales, Australia	Acta Geologica Sinica		84	688	692
O.	Béthoux	R. J.	Beckemeyer		2007	New and rare insect species from the Wellington Formation (Orthoptera, Grylloblattodea
O.	Béthoux	R. J.	Beckemeyer	M. S. Engel, J. D. Hall	2010	New data on Homocladus grandis, a Permian Stem-Mantodean (Polyneoptera: Dictyoptera)	Journal of Paleontology		84	746	753
O.	Béthoux	Y.	Cui	B. Kondratieff, B. Stark, D. Ren	2011	At last, a Pennsylvanian stem-stonefly (Plecoptera) discovered	BMC Evolutionary Biology		11	1	12
O.	Béthoux	R.	De la Horra	M. I. Benito, J. F. Barrenechea, A. B. Galán, J. López-Gómez	2009	A new triadotypomorphan insect from the Anisian (Middle Triassic) Buntsandstein facies, Spain	Journal of Iberian Geology		35	179	184
O.	Béthoux	C.	Grossmann		2011	Sumixam maximus gen. and sp. nov., a new Pennsylvanian species of Archaeorthoptera (Neoptera
O.	Béthoux	J. J.	Gu	Y. L. Yue, D. Ren	2012	Miamia maimai n. sp., a new Pennsylvanian stem-orthopteran insect, and a case study on the application of cladotypic nomenclature	Fossil Record		15	103	113
O.	Béthoux	J. J.	Gu	D. Ren	2012	A new Upper Carboniferous stem-orthopteran (Insecta) from Ningxia (China)	Insect Science		19	153	158
O.	Béthoux	K. J.	Herd		2009	Discovery of an enigmatic and gigantic Pennsylvanian Archaeorthoptera	Journal of Orthoptera Research		18	23	28
O.	Béthoux	E. A.	Jarzembowski		2010	New basal neopterans from Writhlington (UK, Pennsylvanian)	Alavesia		3	87	96
O.	Béthoux	K. D.	Klass	J. W. Schneider	2009	Tackling the “Protoblattoidea problem”: Revision of Protoblattinopsis stubblefieldi (Dictyoptera
O.	Béthoux	B.	Kondratieff	F. Grímsson, E. Ólafsson, T. Wappler	2015	Character state-based taxa erected to accommodate fossil and extant needle stoneflies (Leuctridae – Leuctrida tax. n.) and close relatives	Systematic Entomology		40	322	341
O.	Béthoux	A.	Nel	G. Gand, J. Lapeyrie	2001	Surijoka lutevensis nov. sp.: The first Glosselytrodea (Insecta) from the Upper Permian of France (Lodeve Basin)	Geobios		34	405	413
O.	Béthoux	A.	Nel		2002	New data on Tcholmanvissiidae (Orthoptera
O.	Béthoux	A.	Nel	J. Lapeyrie, G. Gand, J. Galtier	2002	Raphogla rubra gen. n. sp. n. the oldest representative of the clade of modern Ensifera (Orthoptera: Tettigoniidea, Gryllidea)	European Journal of Entomology		99	111	116
O.	Béthoux	A.	Nel	G. Gand, J. Lapeyrie, J. Galtier	2002	Discovery of the genus Iasvia Zalessky, 1934 in the Upper Permian of France (Lodève basin) (Orthoptera, Ensifera, Oedischiidae)	Geobios		35	293	302
O.	Béthoux	A.	Nel		2002	Venation pattern and revision of Orthoptera sensu nov. and sister groups. Phylogeny of Palaeozoic and Mesozoic Orthoptera sensu nov.	Zootaxa		96	1	88
O.	Béthoux	A.	Nel	J. Lapeyrie, G. Gand	2003	The Permostridulidae fam. n. (Panorthoptera), a new enigmatic insect family from the Upper Permian of France	European Journal of Entomology		100	581	585
O.	Béthoux	A.	Nel	J. Lapeyrie, G. Gand, J. Galtier	2003	New Martynoviidae from the Permian of Southern France (Lodève basin) (Insecta: Palaeoptera: Diaphanopterodea)	Geobios		36	131	139
O.	Béthoux	A.	Nel	J. Galtier, J. Lapeyrie, G. Gand	2003	A new species of Tococladidae Carpenter, 1966 from the Permian of France (Insecta: Archaeorthoptera)	Geobios		36	275	283
O.	Béthoux	A.	Nel	J. Lapeyrie	2004	The extinct order Caloneurodea (Insecta: Pterygota: Panorthoptera): Wing venation, systematic and phylogenetic relationships	Annales Zoologici		54	289	318
O.	Béthoux	A.	Nel	J. Lapeyrie, G. Gand	2005	New data on Paleozoic grylloblattid insects (Neoptera)	Journal of Paleontology		79	125	138
O.	Béthoux	A.	Nel		2005	Some Palaeozoic "Protorthoptera" are "ancestral" Orthopteroides: major wing braces as clues to a new split among the "Protorthoptera" (Insecta)	Journal of Systematic Palaeontology		2	285	309
O.	Béthoux	A.	Nel	J. W. Schneider, G. Gand	2007	Lodetiella magnifica nov. gen. and nov. sp. (Insecta: Palaeodictyoptera
O.	Béthoux	A.	Nel		2010	Description of a new grylloblattidan insect from Montceau-les-Mines (Late Carboniferous
O.	Béthoux	M.	Poschmann		2009	A New Lobeattid from the Permo-Carboniferous of Niedermoschel, Southwestern Germany (Archaeorthoptera)	Journal of Orthoptera Research		18	139	143
O.	Béthoux	J. W.	Schneider		2010	Description of a hind wing of a new basal Archaeorthoptera (Mazon Creek, IL
O.	Béthoux	J. W.	Schneider	K. D. Klass	2011	Redescription of the holotype of Phyloblatta gaudryi (Agnus, 1903) (Pennsylvanian
O.	Béthoux	S.	Voigt	J. W. Schneider	2010	A Triassic palaeodictyopteran from Kyrgyzstan	Palaeodiversity		3	9	13
O.	Béthoux	F.	Wieland		2009	Evidence for Carboniferous origin of the order Mantodea (Insecta: Dictyoptera) gained from forewing morphology	Zoological Journal of the Linnean Society		156	79	113
S.	Bílý	A. G.	Kirejtshuk		2007	Philanthaxoides gallicus gen. nov. sp. nov. from the lowermost Eocene French amber (Coleoptera: Buprestidae)	Folia Heyrovskyana, Series A		14	181	186
J.	Böcher				1995	Palaeoentomology of the Kap København Formation, a Plio-Pleistocene sequence in Peary Land, North Greenland	Meddelelser om Grønland, Geoscience		33	1	82
M. A.	Cabral-Perdomo	S. P.	Applegate		1994	Pterosaurs from the Tlayua quarries near Tepexi de Rodriguez, central Mexico and its paleoecological significance	Journal of Vertebrate Paleontology		14	19A
A.	Cabrera				1928	Un segundo ortóptero del Triásico argentino	Eos		4	371	373
C. Y.	Cai	D. J.	Clarke	D. Y. Huang, A. Nel	2014	A new genus and species of Steninae from the late Eocene of France (Coleoptera, Staphylinidae)	Alcheringa		38	557	562
C. Y.	Cai	D. Y.	Huang	A. Solodovnikov	2011	A new species of Hesterniasca (Coleoptera: Staphylinidae: Tachyporinae) from the Early Cretaceous of China with discussion of its systematic position	Insect Systematics & Evolution		42	213	220
C. Y.	Cai	D. Y.	Huang	M. K. Thayer, A. F. Newton	2012	Glypholomatine rove beetles (Coleoptera: Staphylinidae): a southern hemisphere Recent group recorded from the Middle Jurassic of China	Journal of the Kansas Entomological Society		85	239	244
C. Y.	Cai	D. Y.	Huang		2013	Megolisthaerus, interpreted as staphylinine rove beetle (Coleoptera: Staphylinidae) based on new Early Cretaceous material from China	Cretaceous Research		40	207	211
C. Y.	Cai	D. Y.	Huang		2013	A new species of small-eyed Quedius (Coleoptera: Staphylinidae: Staphylininae) from the Early Cretaceous of China	Cretaceous Research		44	54	57
C. Y.	Cai	D. Y.	Huang		2013	Sinanthobium daohugouense, a tiny new omaliine rove beetle (Coleoptera: Staphylinidae) from the Middle Jurassic of China	The Canadian Entomologist		145	496	500
C. Y.	Cai	D. Y.	Huang		2013	Mesocoprophilus clavatus, a new oxyteline rove beetle (Coleoptera: Staphylinidae) from the Early Cretaceous of China	Insect Systematics & Evolution		44	213	220
C. Y.	Cai	D. Y.	Huang		2013	Discussion on the systematic position of the oxyteline rove beetle Anotylus archaicus Yue, Makranczy & Ren, 2012 (Coleoptera: Staphylinidae)	Insect Systematics & Evolution		44	203	212
C. Y.	Cai	D. Y.	Huang	A. F. Newton, M. K. Thayer	2014	Mesapatetica aenigmatica, a new genus and species of rove beetles (Coleoptera, Staphylinidae) from the Middle Jurassic of China	Journal of the Kansas Entomological Society		87	219	224
C. Y.	Cai	D. Y.	Huang		2014	Diverse oxyporine rove beetles from the Early Cretaceous of China (Coleoptera: Staphylinidae)	Systematic Entomology		39	500	505
C. Y.	Cai	D. Y.	Huang		2014	The oldest micropepline beetle from Cretaceous Burmese amber and its phylogenetic implications (Coleoptera: Staphylinidae)	Naturwissenschaften		101	813	817
C. Y.	Cai	D. Y.	Huang		2015	The oldest osoriine rove beetle from Cretaceous Burmese amber (Coleoptera: Staphylinidae)	Cretaceous Research		52	495	500
C. Y.	Cai	D. Y.	Huang		2015	The oldest aleocharine rove beetle (Coleoptera, Staphylinidae) in Cretaceous Burmese amber and its implications for the early evolution of the basal group of hyper-diverse Aleocharinae	Gondwana Research		28	1579	1584
C. Y.	Cai	J. F.	Lawrence	A. Slipinski, D. Y. Huang	2014	First fossil tooth-necked fungus beetle (Coleoptera: Derodontidae): Juropeltastica sinica gen. n. sp. n. from the Middle Jurassic of China	European Journal of Entomology		111	299	302
C. Y.	Cai	J. F.	Lawrence	A. Slipinski, D. Y. Huang	2015	Jurassic artematopodid beetles and their implications for the early evolution of Artematopodidae (Coleoptera)	Systematic Entomology		40	779	788
C. Y.	Cai	A. F.	Newton	D. Y. Huang, L. Tang	2014	A new species of Platydracus Thomson, 1858 (Coleoptera, Staphylinidae, Staphylininae) from the upper Eocene Florissant beds, Colorado, USA	Palaeoworld		23	321	326
C. Y.	Cai	A. E. Z.	Short	D. Y. Huang	2012	The first skiff beetle (Coleoptera: Myxophaga: Hydroscaphidae) from Early Cretaceous Jehol biota	Journal of Paleontology		86	116	119
C. Y.	Cai	A.	Slipi&#324
C. Y.	Cai	A.	Slipinski	D. Y. Huang	2015	The oldest root-eating beetle from the Middle Jurassic of China (Coleoptera, Monotomidae)	Alcheringa		39	488	493
C. Y.	Cai	M. K.	Thayer	D. Y. Huang, X. D. Wang, A. F. Newton	2013	A basal oxyteline rove beetle (Coleoptera: Staphylinidae) from the Early Cretaceous of China: Oldest record for the tribe Euphaniini	Comptes Rendus Palevol		12	159	163
C. Y.	Cai	M. K.	Thayer	M. S. Engel, A. F. Newton, J. Ortega-Blanco, B. Wang, X. D. Wang, D. Y. Huang	2014	Early origin of parental care in Mesozoic carrion beetles	Proceedings of the National Academy of Sciences		111	14170	14174
C. Y.	Cai	B.	Wang		2013	The oldest silken fungus beetle from the Early Cretaceous of southern China (Coleoptera: Cryptophagidae: Atomariinae)	Alcheringa		37	452	455
C. Y.	Cai	E. V.	Yan	D. V. Vasilenko	2013	First record of Sinoxytelus (Coleoptera: Staphylinidae) from the Urey locality of Transbaikalia, Russia, with discussion on its systematic position	Cretaceous Research		41	237	241
C. Y.	Cai	E. V.	Yan	R. Beattie, B. Wang, D. Y. Huang	2013	First rove beetles from the Jurassic Talbragar Fish Bed of Australia (Coleoptera, Staphylinidae)	Journal of Paleontology		87	650	656
Y. P.	Cai	Y. Y.	Zhao	C. K. Shih, D. Ren	2012	A new genus of Scolebythidae (Hymenoptera: Chrysidoidea) from the Early Cretaceous of China	Zootaxa		3504	56	66
H.	Caine	M. J.	Benton		2011	Ichthyosauria from the Upper Lias of Strawberry Bank, England	Palaeontology		54	1069	1093
P. P.	Calvert				1913	The fossil odonate Phenacolestes, with a discussion of the venation of the legion Podagrion Selys	Proceedings of the Academy of Natural Sciences of Philadelphia		65	225	272
J. M. F.	Camargo				2000	The Extinct Fauna of Stingless Bees (Hymenoptera: Apidae: Meliponini) in Dominican Amber: Two New Species and Redescription of the Male of Proplebeia dominicana (Wille and Chandler)	American Museum Novitates		3293	1	24
O.	Cambra-Moo	A. D.	Buscalioni	J. Cubo, J. Castanet, M.-M. Loth, E. de Margerie, A. de Ricqles	2006	Histological observations of Enantiornithine bone (Saurischia, Aves) from the Lower Cretaceous of Las Hoyas (Spain)	Comptes Rendus Palevol		5	685	691
J. M.	Campbell				1963	Fossil beetle of the genus Hymenorus (Coleoptera: Alleculidae) found in amber from Chiapas, Mexico	University of California Publications in Entomology		31	41	42
K. E.	Campbell				1979	The non-passerine Pleistocene avifauna of the Talara Tar Seeps, northwestern Peru	Royal Ontario Museum Life Sciences Contribution		118	1	203
H.	Campion				1916	Triaeschna gossi, a new genus and species of Odonata from the Eocene of Bournemouth	The Annals and Magazine of Natural History, Eighth Series		18	229	234
D. R. B.	Campos				1986	Primeiro registro fóssil de Scorpionoidea da Chapada do Araripe (Cretáceo Inferior), Brasil	Anais da Academia Brasileira de Ciências		58	135	137
J. I.	Canudo	J. I.	Ruiz-Omeñaca		2003	Los restos directos de dinosaurios teropódos (excluyendo Aves) en España [Direct remains of theropod dinosaurs (excluding Aves) in Spain]	Ciencias de la Tierra		26	347	373
F. L.	Carle	D. C.	Wighton		1990	Insects from the Santana Formation, Lower Cretaceous, of Brazil. Chapter 3: Odonata	Bulletin of the American Museum of Natural History		195	51	68
F. M.	Carpenter				1926	Fossil insects from the Lower Permian of Kansas	Bulletin of the Museum of Comparative Zoology		67	437	444
F. M.	Carpenter				1927	A fossil Insect from the Lower Permian of the Grand Canyon	Proceedings of the National Museum		71	1	4
F. M.	Carpenter				1928	A scorpion-fly from the Green River Eocene	Annals of the Carnegie Museum		18	241	248
F. M.	Carpenter				1928	A new protodonatan from the Grand Canyon	Psyche		35	186	190
F. M.	Carpenter				1929	A Jurassic neuropteran from the lithographic limestone of Bavaria	Psyche		36	190	194
F. M.	Carpenter				1929	A fossil ant from the lower Eocene (Wilcox) of Tennessee	Journal of the Washington Academy of Sciences		19	300	301
F. M.	Carpenter				1930	The Fossil Ants of North America	Bulletin of the Museum of Comparative Zoology, Harvard University		70	1	66
F. M.	Carpenter				1930	The Lower Permian Insects of Kansas: Part 3. The Protohymenoptera	Psyche		37	343	374
F. M.	Carpenter				1930	The Lower Permian Insects of Kansas: Part 1. Introduction and the Order Mecoptera	Bulletin of the Museum of Comparative Zoology		70	69	101
F. M.	Carpenter				1930	Um blattide Permiano do Brasil	Boletim do Serviço Geologico e Mineralogico do Brasil		50	1	11
F. M.	Carpenter				1931	The Lower Permian Insects of Kansas. Part 2: The Orders Paleodictyoptera, Protodonata and Odonata	American Journal of Science		5	97	139
F. M.	Carpenter				1931	The Lower Permian Insects of Kansas: Part 4. The Order Hemiptera, and additions to the Paleodictyoptera and Protohymenoptera	American Journal of Science		5	113	130
F. M.	Carpenter				1931	The affinities of Holcorpa maculosa Scudder and other Tertiary Mecoptera, with descriptions of new genera	Journal of the New York Entomological Society		39	405	415
F. M.	Carpenter				1932	The Lower Permian Insects of Kansas. Part 5: Psocoptera and Additions to the Homoptera	American Journal of Science		5	1	22
F. M.	Carpenter				1932	Jurassic insects from Solenhofen in the Carnegie Museum and the Museum of Comparative Zoology	Annals of Carnegie Museum		21	97	129
F. M.	Carpenter				1933	The Lower Permian Insects of Kansas. Part 6: Delopteridae, Protelytroptera, Plectoptera and a New Collection of Protodonata, Odonata, Megasecoptera, Homoptera and Psocoptera	Proceedings of the American Academy of Arts and Sciences		68	411	505
F. M.	Carpenter				1934	A new megasecopteron from the Carboniferous of Kansas	The University of Kansas Science Bulletin		21	365	367
F. M.	Carpenter				1934	Carboniferous insects from Pennsylvania in the Carnegie Museum and the Museum of Comparative Zoology	Annals of the Carnegie Museum		22	323	341
F. M.	Carpenter				1935	Tertiary Insects of the Family Chrysopidae	Journal of Paleontology		9	259	271
F. M.	Carpenter				1935	The Lower Permian insects of Kansas, Part 7: the Order Protoperlaria	Proceedings of the American Academy of Arts and Sciences		70	103	146
F. M.	Carpenter				1936	Revision of the Nearctic Raphidiodea (recent and fossil)	Proceedings of the American Academy of Arts and Sciences		71	89	158
F. M.	Carpenter				1938	Two Carboniferous insects from the vicinity of Mazon Creek, Illinois	American Journal of Science		37	445	452
F. M.	Carpenter				1939	The Lower Permian Insects of Kansas. Part 8: Additional Megasecoptera, Protodonata, Odonata, Homoptera, Psocoptera, Protelytroptera, Plectoptera and Protoperlaria	Proceedings of the American Academy of Arts and Sciences		73	29	70
F. M.	Carpenter				1940	Carboniferous insects from the Stanton Formation, Kansas	American Journal of Science		238	636	642
F. M.	Carpenter				1943	Carboniferous insects from the vicinity of Mazon Creek, Illinois	Illinois State Museum, Scientific Papers		3	9	24
F. M.	Carpenter				1943	Studies on Carboniferous insects from Commentry, France
F. M.	Carpenter				1943	The Lower Permian Insects of Kansas. Part 9. The orders Neuroptera, Raphidiodea, Caloneurodea and Protorthoptera (Probnisidae), with additional Protodonata and Megasecoptera	Proceedings of the American Academy of Arts and Sciences		75	55	84
F. M.	Carpenter				1943	Osmylidae of the Florissant shales, Colorado (Insecta-Neuroptera)	American Journal of Science		241	753	760
F. M.	Carpenter				1947	Lower Permian Insects from Oklahoma. Part 1. Introduction and the Orders Megasecoptera, Protodonata, and Odonata	Proceedings of the American Academy of Arts and Sciences		76	25	54
F. M.	Carpenter				1948	A Permian insect from Texas	Psyche		55	101	103
F. M.	Carpenter				1950	The Lower Permian insects of Kansas. Part 10. The order Protorthoptera: the family Liomopteridae and its relatives	Proceedings of the Academy of Arts and Sciences		78	185	219
F. M.	Carpenter				1951	Studies on Carboniferous Insects from Commentry, France: Part II. The Megasecoptera	Journal of Paleontology		25	336	355
F. M.	Carpenter				1951	Redescription of Parapaolia superba (Scudder) (Protorthoptera)	Psyche		56	108	110
F. M.	Carpenter				1954	The Baltic Amber Mecoptera	Psyche			31	40
F. M.	Carpenter				1955	An Eocene Bittacus (Mecoptera)	Psyche		61	39	41
F. M.	Carpenter				1956	The Baltic amber snake-flies (Neuroptera)	Psyche		63	77	81
F. M.	Carpenter				1959	Fossil Nemopteridae (Neuroptera)	Psyche		66	20	24
F. M.	Carpenter				1960	Studies on North American Carboniferous Insects: 1. The Protodonata	Psyche		67	98	110
F. M.	Carpenter				1960	A Triassic Odonate from Argentina	Psyche		67	71	75
F. M.	Carpenter				1961	Studies on Carboniferous Insects of Commentry, France: Part III The Caloneurodea	Psyche		68	145	153
F. M.	Carpenter				1962	A Permian megasecopteron from Texas	Psyche		69	37	41
F. M.	Carpenter				1963	Studies on Carboniferous insects from Commentry France: Part IV. The genus Triplosoba	Psyche		70	120	128
F. M.	Carpenter				1963	Studies on Carboniferous insects from Commentry, France: Part V. The genus Diaphanoptera and the order Diaphanopterodea	Psyche		70	240	256
F. M.	Carpenter				1963	A Megasecopteron from Upper Carboniferous strata in Spain	Psyche		70	44	49
F. M.	Carpenter				1963	Studies on North American Carboniferous insects. 2. The genus Brodioptera, from the Maritime Provinces, Canada	Psyche		70	59	63
F. M.	Carpenter				1964	Studies on North American Carboniferous insects. 3. A spilapterid from the vicinity of Mazon Creek, Illinois (Palaeodictyoptera)	Psyche		71	117	124
F. M.	Carpenter				1964	Studies on Carboniferous insects of Commentry, France: Part VI. The genus Dictyoptilus (Palaeodictyoptera)	Psyche		71	104	116
F. M.	Carpenter				1965	Studies on North American Carboniferous Insects: 4. The Genera Metropator, Eubleptus, Hapaloptera & Hadentomum	Psyche		72	175	190
F. M.	Carpenter				1966	The Lower Permian Insects of Kansas: Part 11. The Orders Protorthoptera and Orthoptera	Psyche		73	46	88
F. M.	Carpenter				1967	Studies of North American Carboniferous Insects: 5. Paleodictyoptera and Megasecoptera from Illinois and Tennessee, with a Discussion of the Order Sypharopteroidea	Psyche		74	58	83
F. M.	Carpenter				1967	Cretaceous insects from Labrador 2. A new family of snake-flies (Neuroptera: Alloraphidiidae)	Psyche		74	270	276
F. M.	Carpenter				1968	The affinites of the genus Sobobapteron Pierce	Bulletin of the Southern California Academy of Sciences		67	263	265
F. M.	Carpenter				1969	Fossil insects from Antarctica	Psyche		76	418	425
F. M.	Carpenter				1970	Fossil insects from New Mexico	Psyche		77	400	412
F. M.	Carpenter				1976	The Lower Permian Insects of Kansas: Part 12. Protorthoptera (continued), Neuroptera, Additional Palaeodictyoptera & Families of Uncertain Position	Psyche		83	336	376
F. M.	Carpenter				1979	Lower Permian insects from Oklahoma part 2. Orders Ephemeroptera and Palaeodictyoptera	Psyche		86	261	290
F. M.	Carpenter				1980	Studies on North American Carboniferous insects. 6. Upper Carboniferous insects from Pennsylvania	Psyche		87	107	119
F. M.	Carpenter				1983	Studies of North American Carboniferous Insects: Part 7. The Structure and Relationships of Eubleptus danielsi (Paleodictyoptera)	Psyche		90	81	95
F. M.	Carpenter				1987	Review of the extinct family Syntonopteridae (order uncertain)	Psyche		94	373	388
F. M.	Carpenter				1992	Studies of North American Carboniferous Insects: Part 8. New Paleodictyoptera from Kansas, USA	Psyche		99	141	146
F. M.	Carpenter				1992	Studies on North American Carboniferous Insects. 9. A New species of Eubleptidae from Mazon Creek (Paleodictyoptera)	Psyche		99	147	152
J. M.	Carpenter				2000	A Vespid wasp from New Jersey Cretaceous amber	Studies on Fossils in Amber, with Particular Reference to the Cretaceous of New Jersey	D. Grimaldi		333	337
F. M.	Carpenter	T. D. A.	Cockerell	C.H. Kennedy, T. E. Snyder, H. F. Wickham	1931	Insects from the Miocene (Latah) of Washington	Annals of the Entomological Society of America		24	307	322
F. M.	Carpenter	J. W.	Folsom	E. O. Essig, A. C. Kinsey, C. T. Brues, M. W. Boesel, H. E. Ewing.	1937	Insects and arachnids from Canadian amber	University of Toronto Studies in Geology		40	7	62
J. M.	Carpenter	D. A.	Grimaldi		1997	Social Wasps in Amber	American Museum Novitates		3203	1	7
F. M.	Carpenter	F. M.	Hull		1939	The fossil Pipunculidae	Bernstein-Forschungen		4	8	17
F. M.	Carpenter	J.	Kukalová		1964	The structure of the Protelytroptera, with description of a new genus from Permian strata of Moravia	Psyche		71	183	197
F. M.	Carpenter	A. K.	Miller		1937	A Permian insect from Coahuila Mexico	American Journal of Science, Series 5		34	125	127
J. M.	Carpenter	A. P.	Rasnitsyn		1990	Mesozoic Vespidae	Psyche		97	1	20
F. M.	Carpenter	E. S.	Richardson		1968	Megasecopterous nymphs in Pennsylvania concretions from Illinois	Psyche		75	295	309
F. M.	Carpenter	E. S.	Richardson		1971	Additional insects in Pennsylvanian concretions from Illinois	Psyche		78	267	295
F. M.	Carpenter	E. S.	Richardson		1976	Structure and relationships of the Upper Carboniferous insect, Eucaenus ovalis (Protorthoptera: Eucaenidae)	Psyche		83	223	242
F. M.	Carpenter	E. S.	Richardson		1978	Structure and Relationships of the Upper Carboniferous Insect, Prochoroptera calopteryx (Diaphanopterodea, Prochoropteridae)	Psyche		85	219	227
F. M.	Carpenter	T. E.	Snyder	C. P. Alexander, M. T. James, F. M. Hull	1938	Fossil Insects from the Creede Formation, Colorado Part 1. Introduction, Neuroptera, Isoptera and Diptera	Psyche		45	105	119
J. C. M.	Carvalho				1966	A new fossil genus and species of Miridae from the Baltic amber (Hemiptera)	Revista Brasileira de Biologia		26	199	201
J. C. M.	Carvalho	Y. A.	Popov		1984	A new genus and species of mirid bug from the Baltic amber (Hemiptera Miridae)	Anais da Academia Brasileira de Ciências		56	203	205
M. M.	Casey	N. C.	Fraser	M. Kowalewski	2007	Quantitative taphonomy of a Triassic reptile Tanytrachelos ahynis from the Cow Branch Formation, Dan River Basin, Solite Quarry, Virginia	Palaios		22	598	611
F.	Cassola	K.	Werner		2004	A fossil tiger beetle specimen from the Brazilian Mesozoic: Oxycheilopsis cretacicus n. gen., n. sp.	Mitteilungen der Münchner Entomologischen Gesellschaft		94	75	81
O.	Cavallo	P. A.	Galletti		1987	Studi di Carlo Sturani du Odonati e altri insetti fossili del Messiniano albese (Piemonte) con descrizione di Oryctodiplax gypsorum n. gen., n. sp. (Odonata, Libellulidae)	Bollettino della Società Paleontologica Italiana		26	151	176
G.	Cecconi				1892	Sphodrus capellinii: nuova specie di coleottero fossile dei Tripoli di Mondaino				1	14
C. S.	Chaboo	M. S.	Engel		2009	Eocene tortoise beetles from the Green River Formation in Colorado, U.S.A. (Coleoptera: Chrysomelidae: Cassidinae)	Systematic Entomology		34	202	209
F.	Chalumeau	B.	Brochier		2001	Une forme fossile nouvelle de Chiasognathinae: Protognathinus spielbergi (Coleoptera, Lucanidae)	Lambillionea		101	593	595
R. V.	Chamberlin				1949	A new fossil chilopod from the late Cenozoic	Transactions of the San Diego Society of Natural History		11	117	120
P.	Chandler				2002	Heterotricha Loew and allied genera (Diptera: Sciaroidea): offshoots of the stem group of Mycetophilidae and/or Sciaridae?	Annales de la Société Entomologique de France		38	101	144
J. P.	Chang				2004	Some new species of spider and Sacculinidae fossils in Jehol biota	Global Geology		23	313	319
H. L.	Chang	A. G.	Kirejtshuk	D. Ren, C. K. Shih	2009	First fossil click beetles from the Middle Jurassic of Inner Mongolia, China (Coleoptera: Elateridae)	Annales Zoologici		59	7	14
H. L.	Chang	A.	Kirejtshuk	D. Ren	2010	New fossil elaterids (Coleoptera: Polyphaga: Elateridae) from the Jehol biota in China	Annals of the Entomological Society of America		103	866	874
H. L.	Chang	A. G.	Kirejtshuk	D. Ren	2011	On taxonomy and distribution of fossil Cerophytidae (Coleoptera: Elateriformia) with description of a new Mesozoic species of Necromera Martynov 1926	Annales de la Société Entomologique de France		47	33	44
H. L.	Chang	A.	Kirejtshuk	D. Ren	2011	New genus and species of Cerophytidae (Insecta: Coleoptera) from the Lower Cretaceous of Baissa	Cretaceous Research		32	700	704
H. L.	Chang	M.	Nabozhenko	H. Y. Pu, L. Xu, S. H. Jia, T. R. Li	2016	First record of fossil comb-clawed beetles of the tribe Cteniopodini (Insecta: Coleoptera: Tenebrionidae) from the Jehol Biota (Yixian formation of China), Lower Cretaceous	Cretaceous Research		57	289	293
H. L.	Chang	D.	Ren	C. K. Shih	2007	New fossil elaterid (Coleoptera: Polyphaga: Elateridae) from Yixian Formation of western Liaoning, China	Progress in Natural Science		17	1244	1249
H. L.	Chang	D.	Ren		2008	New fossil beetles of the family Elateridae from the Jehol Biota of China (Coleoptera: Polyphaga)	Acta Geologica Sinica		82	236	243
J. P.	Chang	Z. S.	Sun		2005	New discovery of fossil dobsons in Jehol biota from western Liaoning, China	Global Geology		24	105	110
J. P.	Chang	Z. S.	Sun		2006	New taxa of Gomphidae (Insecta: Odonata) in Jehol Biota from western Liaoning, China	Global Geology		25	105	111
H. L.	Chang	F.	Zhang	D. Ren	2008	A new genus and two new species of fossil Elaterids from the Yixian Formation of western Liaoning, China (Coleoptera: Elateridae)	Zootaxa		1785	54	62
H. L.	Chang	Y. Y.	Zhao	D. Ren	2009	New fossil elaterids (Insect: Coleoptera: Polyphaga: Elateridae) from the Middle Jurassic of Inner Mongolia, China	Progress in Natural Science		19	1433	1437
J. D.	Chapelin-Viscardi	J. F.	Voisin	P. Ponel, N. Van der Putten	2010	Pachnobium dreuxi n. g., n. sp., ses occurrences modernes et fossiles sur l’archipel Crozet (Coléoptère Curculionidae Ectemnorrhininae)	Annales de la Société Entomologique de France		46	125	131
A. J.	Charig	A. C.	Milner		1986	Baryonyx, a remarkable new theropod dinosaur	Nature		324	359	361
A. J.	Charig	A. C.	Milner		1990	The systematic position of Baryonyx walkeri, in the light of Gauthier's reclassification of the Theropoda	Dinosaur Systematics: Perspectives and Approaches, K. Carpenter and P. J. Currie (eds.), Cambridge University Press			127	140
A. J.	Charig	A. C.	Milner		1997	Baryonyx walkeri, a fish-eating dinosaur from the Wealden of Surrey	Bulletin of the Natural History Museum, Geology Series		53	11	70
T.	Charpentier				1843	Über einige fossile Insecten aus Radoboj in Croatien	Novorum Actorum Academiae Caesareae Leopoldino-Carolinae Naturae Curiosorum		20	399	410
S.	Chatzimanolis	M. E.	Cashion	M. S. Engel, Z. H. Falin	2012	A new genus of Ptilodactylidae (Coleoptera: Byrrhoidea) in mid-Cretaceous amber from Myanmar (Burma)	Geodiversitas		34	569	574
S.	Chatzimanolis	M. S.	Caterino	M. S. Engel	2006	The First Fossil of the Subfamily Trypanaeinae (Coleoptera: Histeridae): A New Species of Trypanaeus in Dominican Amber	The Coleopterists Bulletin		60	330	340
S.	Chatzimanolis	M. S.	Engel	A. F. Newton, D. A. Grimaldi	2010	New ant-like stone beetles in mid-Cretaceous amber from Myanmar (Coleoptera: Staphylinidae: Scydmaeninae)	Cretaceous Research		31	77	84
S.	Chatzimanolis	M. S.	Engel		2010	Laasbium Scudder: a genus of Tertiary earwigs, not rove beetles, and the classification of Florissant fossil Dermaptera (Insecta)	Annales Zoologici		60	101	108
S.	Chatzimanolis	M. S.	Engel		2011	A new species of Diochus from Baltic amber (Coleoptera, Staphylinidae, Diochini)	ZooKeys		138	65	73
S.	Chatzimanolis	M. S.	Engel		2013	The fauna of Staphylininae in Dominican amber (Coleoptera: Staphylindae)	Annals of the Carnegie Museum		81	281	294
S.	Chatzimanolis	D. A.	Grimaldi	M. S. Engel, N. C. Fraser	2012	Leehermania prorova, the earliest staphyliniform beetle, from the Late Triassic of Virginia (Coleoptera: Staphylinidae)	American Museum Novitates		3761	1	28
S.	Chatzimanolis	A. F.	Newton	C. Soriano, M. S. Engel	2013	Remarkable stasis in a phloeocharine rove beetle from the Late Cretaceous of New Jersey (Coleoptera, Staphylinidae)	Journal of Paleontology		87	177	182
S.	Chen	C. C.	Tan		1973	A new family of Coleoptera from the Lower Cretaceous of Kansu	Acta Entomologica Sinica		16	169	179
J.	Chen	B.	Wang	M. S. Engel, T. Wappler, E. A. Jarzembowski, H. C. Zhang, X. L. Wang, X. T. Zheng, J. Rust	2014	Extreme adaptations for aquatic ectoparasitism in a Jurassic fly larva	eLife		3	e02844
J.	Chen	B.	Wang	H. C. Zhang, X. L. Wang	2014	A remarkable new genus of Tettigarctidae (Insecta, Hemiptera, Cicadoidea) from the Middle Jurassic of northeastern China	Zootaxa		3764	581	586
J.	Chen	B.	Wang	H. C. Zhang, X. L. Wang, Z. T. Zheng	2015	New fossil Procercopidae (Hemiptera: Cicadomorpha) from the Middle Jurassic of Daohugou, Inner Mongolia, China	European Journal of Entomology		112	373	380
D.	Chen	Y. Z.	Yao	D. Ren	2015	A new species of fossil Procercopidae (Hemiptera, Cicadomorpha) from the Lower Cretaceous of northeastern China	Cretaceous Research		52	402	406
J.	Chen	H. C.	Zhang	B. Wang, X. T. Zheng, X. L. Wang	2015	High variability in tegminal venation of primitive cercopoids (Hemiptera: Cicadomorpha), as implied by the new discovery of fossils from the Middle Jurassic of China	Entomological Science		18	147	152
L	Chopard				1936	Un Remarquable Genre d'Orthopteres de l'Ambre de la Baltique	Livre Jubilaire E.-L. Bouvier
L.	Chopard				1936	Orthoptères fossiles et subfossiles de l'ambre et du copal	Annales de la Société Entomologique de France		105	375	386
J.	Choufani	D.	Azar	V. Perrichot, C. Soriano, P. Tafforeau, A. Nel	2011	The genus Leptoconops Skuse (Diptera: Ceratopogonidae) in Early Cretaceous Charentese amber	Palaeobiodiversity and Palaeoenvironments		91	285	291
J.	Choufani	D.	Azar	A. Nel	2011	The oldest amphientomete booklouce from Lower Cretaceous amber of Lebanon (Psocodea: Troctomorpha)	Insect Systematics & Evolution		42	149	159
J.	Choufani	D.	Azar	A. Nel	2015	New biting midges from the Cretaceous amber of Lebanon (Diptera: Ceratopogonidae)	Annales de la Société Entomologique de France		50	272	285
J.	Choufani	W.	El-Halabi	D. Azar, A. Nel	2015	First fossil insect from Lower Cretaceous Lebanese amber in Syria (Diptera: Ceratopogonidae)	Cretaceous Research		54	106	116
J.	Choufani	V.	Perrichot	V. Girard, R. Garrouste, D. Azar, A. Nel	2013	Two new biting midges of the modern type from Santonian amber of France (Diptera: Ceratopogonidae)	Insect Evolution in an Amberiferous and Stone Alphabet	D. Azar, M. Engel, E. Jarzembowski, L. Krogmann, A. Nel, J. Santiago-Blay		73	95
J.	Choufani	V.	Perrichot	D. Azar, A. Nel	2014	New biting midges (Diptera: Ceratopogonidae) in Late Cretaceous Vendean amber	Paleontological Contributions		10	34	40
K.	Christiansen				1971	Notes on Miocene amber Collembola from Chiapas	University of California Publications in Entomology		63	45	48
K.	Christiansen	P.	Nascimbene		2006	Collembola (Arthropoda, Hexapoda) from the mid Cretaceous of Myanmar (Burma)	Cretaceous Research		27	318	363
K.	Christiansen	E.	Pike		2002	Cretaceous Collembola (Arthropoda, Hexapoda) from the Upper Cretaceous of Canada	Cretaceous Research		23	165	188
C. S.	Churcher				1966	The insect fauna from the Talara tar-seeps, Peru	Canadian Journal of Zoology		44	985	993
P.	Cifuentes-Ruiz	F. J.	Vega	S. R. S. Cevallos-Ferriz, E. González-Soriano, S. Zaragoza-Caballero, L. Garibayromero	2007	Oligocene scorpion and insects (Plecoptera and Coleoptera) from the Los Ahuehuetes locality, Puebla, Mexico	Ameghiniana		44	673	679
P.	Cifuentes-Ruiz	P.	Vrsansky	F. J. Vega, S. R. S. Cevallos-Ferriz, E. González-Soriano, C. R. Delgado de Jesús	2006	Campanian terrestrial arthropods from the Cerro del Pueblo Formation, Difunta Group in northeastern Mexico	Geologica Carpathica		57	347	354
E.	Cirot	L.	de Bonis		1992	Revision du genre Amphicynodon, carnivore de l'Oligocene. [Revision of the genus Amphicynodon, Oligocene carnivores.]	Palaeontographica Abteilung A		220	103	130
C.	Civet				1976	Arthropodes fossiles de la Montagne d'Andance, Massif du Coiron - Ardèche	Revue Périodique de "La Physiophile"		84	36	45
M. E.	Clapham				2015	Insect taxonomy information from the internet, with fixing of species orphaned by genus synonymy
D. J.	Clarke	S.	Chatzimanolis		2009	Antiquity and long-term morphological stasis in a group of rove beetles (Coleoptera: Staphylinidae): Description of the oldest Octavius species from Cretaceous Burmese amber and a review of the "Euaesthetine subgroup" fossil record	Cretaceous Research		30	1426	1434
R. H.	Cobben				1971	A fossil shore bug from Tertiary amber of Chiapas, Mexico (Heteroptera, Saldidae)	University of California Publications in Entomology		63	49	56
T. D. A.	Cockerell				1906	Fossil Hymenoptera from Florissant, Colorado	Bulletin of the Museum of Comparative Zoology, Harvard College		50	33	58
T. D. A.	Cockerell				1906	A fossil Cicada from Florissant, Colorado	Bulletin of the American Museum of Natural History		22	457	458
T. D. A.	Cockerell				1906	Fossil Saw-flies from Florissant Colorado	Bulletin of the American Museum of Natural History		22	499	501
T. D. A.	Cockerell				1906	A fossil water-bug	The Canadian Entomologist		38	209
T. D. A.	Cockerell				1906	A new fossil ant	Entomological News		17	27	28
T. D. A.	Cockerell				1907	A New Fly (Mycetophilidae) from the Green River Beds	American Journal of Science, Series 4		23	285	286
T. D. A.	Cockerell				1907	Some Old World types of insects in the Miocene of Colorado	Science		26	446	447
T. D. A.	Cockerell				1907	Fossil Dragonflies from Florissant Colorado	Bulletin of the American Museum of Natural History		23	133	139
T. D. A.	Cockerell				1907	A fossil tsetse-fly in Colorado	Nature		76	414
T. D. A.	Cockerell				1907	A fossil butterfly of the genus Chlorippe	The Canadian Entomologist		39	361	363
T. D. A.	Cockerell				1907	A fossil caterpillar	The Canadian Entomologist		39	187	188
T. D. A.	Cockerell				1907	A fossil tortricid moth	The Canadian Entomologist		39	416
T. D. A.	Cockerell				1907	A fossil honey-bee	The Entomologist		40	227	229
T. D. A.	Cockerell				1907	A Miocene wasp	Nature		77	80
T. D. A.	Cockerell				1907	Some fossil arthropods from Florissant, Colorado	Bulletin of the American Museum of Natural History		23	605	616
T. D. A.	Cockerell				1908	Descriptions and records of bees. XX	The Annals and Magazine of Natural History, Eighth Series		2	323	334
T. D. A.	Cockerell				1908	The first American fossil Mantis	The Canadian Entomologist		XL	343	344
T. D. A.	Cockerell				1908	Fossil Osmylidae (Neuroptera) in America	The Canadian Entomologist		40	341	343
T. D. A.	Cockerell				1908	Fossil Insects from Florissant, Colorado	Bulletin of the American Museum of Natural History		24	59	69
T. D. A.	Cockerell				1908	Two fossil Diptera	The Canadian Entomologist		40	173	175
T. D. A.	Cockerell				1908	A fossil orthopterous insect with the media and cubitus fusing	Entomological News		19	126	128
T. D. A.	Cockerell				1908	Another Fossil Nemestrinid Fly	Transactions of the American Entomological Society		34	254
T. D. A.	Cockerell				1908	Descriptions of Tertiary Insects, Part III: Fossil Diptera of the Family Nemestrinidae	American Journal of Science, Series 4		25	309	312
T. D. A.	Cockerell				1908	Descriptions and Records of Bees. XIX	The Annals and Magazine of Natural History, Eighth Series		1	337	344
T. D. A.	Cockerell				1908	Descriptions of Tertiary Insects	American Journal of Science, Series 4		25	51	52
T. D. A.	Cockerell				1908	Fossil Chrysopidae	The Canadian Entomologist		40	90	91
T. D. A.	Cockerell				1908	Descriptions of Tertiary insects, part II	American Journal of Science, Series 4		25	227	232
T. D. A.	Cockerell				1908	A fossil fly of the family Blepharoceridae	The Entomologist		41	262	265
T. D. A.	Cockerell				1908	Descriptions of Tertiary insects, part IV	American Journal of Science, Series 4		26	69	75
T. D. A.	Cockerell				1908	A fossil leaf-cutting bee	The Canadian Entomologist		40	31	32
T. D. A.	Cockerell				1908	Fossil Aphididae from Florissant, Colorado	Nature		78	318	319
T. D. A.	Cockerell				1908	Supplementary note, in A fossil larrid wasp	Bulletin of the American Museum of Natural History		24	520
T. D. A.	Cockerell				1908	Fossil Cercopidae (Homoptera)	Bulletin of the Wisconsin Natural History Society		6	35	38
T. D. A.	Cockerell				1908	Some results of the Florissant expedition of 1908	The American Naturalist		42	569	581
T. D. A.	Cockerell				1908	A dragon-fly puzzle and its solution	Entomological News		19	455	459
T. D. A.	Cockerell				1909	Descriptions of Tertiary Insects, VI	American Journal of Science, Series 4		27	381	387
T. D. A.	Cockerell				1909	Descriptions of Tertiary insects, part V	American Journal of Science, Fourth Series		27	53	58
T. D. A.	Cockerell				1909	Two fossil bees	Entomological News		20	159	161
T. D. A.	Cockerell				1909	Eocene fossils from Green River, Wyoming	American Journal of Science, Series 4		28	447	448
T. D. A.	Cockerell				1909	Fossil insects from Colorado	The Entomologist		42	170	174
T. D. A.	Cockerell				1909	Fossil Insects from Florissant, Colorado	Bulletin of the American Museum of Natural History		26	67	77
T. D. A.	Cockerell				1909	Two Fossil Chrysopidae	The Canadian Entomologist		41	218	219
T. D. A.	Cockerell				1909	Some additional bees from Prussian Amber	Schriften der Physikalisch-ökonomischen Gesellschaft zu Königsberg		50	21	25
T. D. A.	Cockerell				1909	Another fossil tsetse fly	Nature		80	128
T. D. A.	Cockerell				1909	Description of Tertiary insects, VII	American Journal of Science, Series 4		28	283	286
T. D. A.	Cockerell				1909	New fossil insects from Florissant, Colorado	Annals of the Entomological Society of America		2	251	256
T. D. A.	Cockerell				1909	Descriptions of Hymenoptera from Baltic amber	Schriften der Physikalisch-ökonomischen Gesellschaft zu Königsberg		50	1	20
T. D. A.	Cockerell				1909	Some European fossil bees	The Entomologist		42	313	317
T. D. A.	Cockerell				1909	Fossil Diptera from Florissant, Colorado	Bulletin of the American Museum of Natural History		26	9	12
T. D. A.	Cockerell				1909	New North American bees	The Canadian Entomologist		41	393	395
T. D. A.	Cockerell				1910	An apparently new syrphid fly from Baltic amber	Schriften der Physikalisch-ökonomischen Gesellschaft zu Königsberg		51	173
T. D. A.	Cockerell				1910	Some insects in Baltic amber	The Entomologist		43	153	155
T. D. A.	Cockerell				1910	Fossil insects and a crustacean from Florissant, Colorado	Bulletin of the American Museum of Natural History		28	275	288
T. D. A.	Cockerell				1910	The fossil Crabronidae	The Entomologist		43	60	61
T. D. A.	Cockerell				1911	Fossil Insects from Florissant, Colorado	Bulletin American Museum of Natural History		30	71	82
T. D. A.	Cockerell				1911	Descriptions and records of bees - XXXIV	The Annals and Magazine of Natural History, Eighth Series		7	225	237
T. D. A.	Cockerell				1912	A Fossil Raphidia (Neur., Planip.)	Entomological News		23	215	216
T. D. A.	Cockerell				1912	The oldest American homopterous insect	The Canadian Entomologist		44	93	95
T. D. A.	Cockerell				1913	The First Fossil Anthomyid Fly from Florissant (Dipt.)	Entomological News		24	295	296
T. D. A.	Cockerell				1913	The Genus Phryganea (Trichoptera) in the Florissant Shales	Psyche		20	95	96
T. D. A.	Cockerell				1913	Some fossil insects from Florissant, Colorado	The Canadian Entomologist		45	229	233
T. D. A.	Cockerell				1913	Some fossil insects from Florissant, Colorado	Proceedings of the United States National Museum		44	341	346
T. D. A.	Cockerell				1913	Two new fossil insects from Florissant, Colorado with a discussion of the venation of the aeshnine dragonflies	Proceedings of the United States National Museum		45	577	583
T. D. A.	Cockerell				1913	The first fossil Mydaid fly	Entomologist		46	207	208
T. D. A.	Cockerell				1913	A fossil asilid fly from Colorado	The Entomologist		46	213	214
T. D. A.	Cockerell				1913	The genera Parotermes and Hodotermes (Isoptera)	Entomological News		24	6	8
T. D. A.	Cockerell				1914	New and little known insects from the Miocene of Florissant, Colorado	Journal of Geology		22	714	724
T. D. A.	Cockerell				1914	A new fossil sawfly from Florissant, Colorado	The Canadian Entomologist		46	32
T. D. A.	Cockerell				1914	Fossil Saturniidae, in Monograph of the bombycine moths of North America	Memoirs of the National Academy of Sciences		12	271
T. D. A.	Cockerell				1914	Three Diptera from the Miocene of Colorado	The Canadian Entomologist		46	101	102
T. D. A.	Cockerell				1914	The fossil and recent Bombyliidae compared	Bulletin of the American Museum of Natural History		33	229	236
T. D. A.	Cockerell				1914	The fossil Orthoptera of Florissant, Colorado	The Entomologist		47	32	34
T. D. A.	Cockerell				1915	British fossil insects	Proceedings of the United States National Museum		49	469	499
T. D. A.	Cockerell				1915	Miocene fossil insects	Proceedings of the Academy of Natural Sciences of Philadelphia		66	634	648
T. D. A.	Cockerell				1915	A fossil fungus-gnat	The Canadian Entomologist		47	159
T. D. A.	Cockerell				1916	The third fossil tsetse-fly	Nature		98	70
T. D. A.	Cockerell				1916	Insects in Burmese amber	American Journal of Science, Series 4		42	135	138
T. D. A.	Cockerell				1916	Some American fossil insects	Proceedings of the United States National Museum		51	89	106
T. D. A.	Cockerell				1916	Two Diptera of the genus Rhamphomyia from Colorado	The Canadian Entomologist		48	123	124
T. D. A.	Cockerell				1917	New Tertiary Insects	Proceedings of the United States National Museum		52	373	384
T. D. A.	Cockerell				1917	A fossil tsetse fly and other Diptera from Florissant, Colorado	Proceedings of the Biological Society of Washington		30	19	22
T. D. A.	Cockerell				1917	Arthropods in Burmese amber	Psyche		24	40	44
T. D. A.	Cockerell				1917	Arthropods in Burmese amber	American Journal of Science, Series 4		44	360	368
T. D. A.	Cockerell				1917	Insects in Burmese amber	Annals of the Entomological Society of America		10	323	329
T. D. A.	Cockerell				1917	Fossil insects	Annals of the Entomological Society of America		10	1	22
T. D. A.	Cockerell				1917	Some fossil insects from Florissant, Colorado	Proceedings of the United States National Museum		53	389	392
T. D. A.	Cockerell				1917	Descriptions of fossil insects	Proceedings of the Biological Society of Washington		30	79	81
T. D. A.	Cockerell				1918	New species of North American fossil beetles, cockroaches, and tsetse flies	Proceedings of the United States National Museum		54	301	311
T. D. A.	Cockerell				1919	Some fossil parasitic Hymenoptera	American Journal of Science, Series 4		47	376	380
T. D. A.	Cockerell				1919	Two interesting insects in Burmese amber	The Entomologist		52	193	195
T. D. A.	Cockerell				1919	Insects in Burmese amber	The Entomologist		52	241	243
T. D. A.	Cockerell				1919	The oldest mosquitoes	Nature		103	44
T. D. A.	Cockerell				1919	The antiquity of the Ichneumonidae	The Entomologist		52	121	122
T. D. A.	Cockerell				1920	Fossil arthropods in the British Museum, II	The Annals and Magazine of Natural History, Ninth Series		5	455	463
T. D. A.	Cockerell				1920	Fossil Arthropods in the British Museum, III	The Annals and Magazine of Natural History, Ninth Series		6	65	72
T. D. A.	Cockerell				1920	Fossil arthropods in the British Museum - IV	The Annals and Magazine of Natural History, Ninth Series		6	211	214
T. D. A.	Cockerell				1920	T. D. A. Cockerell. 1920. Fossil Arthropods in the British Museum, I	The Annals and Magazine of Natural History, Ninth Series		5	273	279
T. D. A.	Cockerell				1920	A therevid fly in Burmese amber	The Entomologist		53	169	170
T. D. A.	Cockerell				1921	Eocene Insects from the Rocky Mountains	Proceedings of the United States National Museum		57	233	260
T. D. A.	Cockerell				1921	Fossil arthropods in the British Museum - VI. Oligocene insects from Gurnet Bay, Isle of Wight	The Annals and Magazine of Natural History, Ninth Series		7	453	480
T. D. A.	Cockerell				1921	Fossil Arthropods in the British Museum, V. Oligocene Hymenoptera from the Isle of Wight	Annals & Magazine of Natural History, Series 9		7	1	25
T. D. A.	Cockerell				1921	Some British fossil insects	The Canadian Entomologist		53	22	23
T. D. A.	Cockerell				1921	Some Eocene Insects from Colorado and Wyoming	Proceedings of the United States National Museum		59	29	39
T. D. A.	Cockerell				1921	An ortalid fly in British amber	The Entomologist		54	30	31
T. D. A.	Cockerell				1921	Fossil arthropods in the British Museum - VII	The Annals and Magazine of Natural History, Ninth Series		8	541	545
T. D. A.	Cockerell				1922	Fossil arthropods in the British Museum - VIII. Homoptera from Gurnet Bay, Isle of Wight	Annals and Magazine of Natural History, Ninth Series		10	157	161
T. D. A.	Cockerell				1922	Two families of insects new to British Tertiary strata	The Canadian Entomologist		54	33	34
T. D. A.	Cockerell				1922	The fossil sawflies of Florissant, Colorado	The Entomologist		55	49	50
T. D. A.	Cockerell				1922	An ancient wasp	Nature		110	313
T. D. A.	Cockerell				1922	A fossil moth from Florissant, Colorado	American Museum Novitates		34	1	2
T. D. A.	Cockerell				1922	Fossils in Burmese amber	Nature		109	713	714
T. D. A.	Cockerell				1922	A new fossil longicorn beetle	The Entomologist		55	176	178
T. D. A.	Cockerell				1923	A new genus of mayflies from the Miocene of Florissant, Colorado	Psyche		29	170	172
T. D. A.	Cockerell				1923	Fossil Insects from the Eocene of Texas	American Journal of Science, Series 5		5	397	400
T. D. A.	Cockerell				1923	The earliest known ponerine ant	The Entomologist		56	51	52
T. D. A.	Cockerell				1923	Insects in amber from South America	American Journal of Science, Series 5		5	331	333
T. D. A.	Cockerell				1923	A fossil caddis-case	Nature		112	794
T. D. A.	Cockerell				1923	Two fossil Hymenoptera from Florissant (Vespidae, Megachilidae)	Entomological News		34	270	271
T. D. A.	Cockerell				1924	An ancestor of the Agromyzidae	The Entomologist		57	199	201
T. D. A.	Cockerell				1924	Fossil ichneumons believed to have been parasitic on sawflies	The Entomologist		57	9	10
T. D. A.	Cockerell				1924	Fossil Insects	Entomological News		35	28	30
T. D. A.	Cockerell				1924	Fossils in the Ondai Sair Formation Mongolia	Bulletin of the American Museum of Natural History		51	129	144
T. D. A.	Cockerell				1925	Plant and insect fossils from the Green River Eocene of Colorado	Proceedings of the United States National Museum		66	1	13
T. D. A.	Cockerell				1925	Fossil insects in the United States National Museum	Proceedings of the United States National Museum		64	1	15
T. D. A.	Cockerell				1925	Tertiary Fossil Insects from Argentina	Nature		116	711	712
T. D. A.	Cockerell				1925	Tertiary Insects from Argentina	Proceedings of the United States National Museum		68	1	6
T. D. A.	Cockerell				1925	Tertiary insects from Kudia River, Maritime Province, Siberia	Proceedings of the United States National Museum		68	1	16
T. D. A.	Cockerell				1925	A new fossil dragonfly from Florissant	The Entomologist		58	205	206
T. D. A.	Cockerell				1925	Descriptions and records of bees. CVI	The Annals and Magazine of Natural History, Ninth Series		16	416	423
T. D. A.	Cockerell				1926	Some Tertiary fossil insects	The Annals and Magazine of Natural History, Ninth Series		18	313	324
T. D. A.	Cockerell				1926	Tertiary Fossil Insects from Argentina	American Journal of Science, Series 5		11	501	504
T. D. A.	Cockerell				1926	A new fossil moth from Florissant	Psyche		33	16	17
T. D. A.	Cockerell				1927	Fossil Insects from the Miocene of Colorado	The Annals and Magazine of Natural History, Ninth Series		19	161	166
T. D. A.	Cockerell				1927	Hymenoptera and a caddis larva from the Miocene of Colorado	The Annals and Magazine of Natural History, Ninth Series		20	429	435
T. D. A.	Cockerell				1927	A new fossil dragonfly from the Eocene of Colorado	The Entomologist		60	81	82
T. D. A.	Cockerell				1927	Tertiary Fossil Insects from Eastern Oregon	Addtions to the Paleontology of the Pacific Coast and Great Basin Regions of North America	R. Kellogg, J. Marriam, C. Stock, R. Chaney, H. Mason	346	64	65
T. D. A.	Cockerell				1927	The Carboniferous Insects of Maryland	The Annals and Magazine of Natural History, Ninth Series		19	385	416
T. D. A.	Cockerell				1927	Fossil insects in the British Museum	The Annals and Magazine of Natural History, Ninth Series		20	585	594
T. D. A.	Cockerell				1927	Beetles of the genus Donacia from the Pleistocene of Vancouver Island, British Columbia	The Canadian Entomologist		59	303	304
T. D. A.	Cockerell				1927	New light on the giant fossil may-flies of Mongolia	American Museum Novitates		244	1	4
T. D. A.	Cockerell				1928	The Jurassic insects of Turkestan	Psyche		35	126	130
T. D. A.	Cockerell				1928	A remarkable new dragon-fly from the Eocene (Odonata)	Entomological News		39	297	301
T. D. A.	Cockerell				1930	A Fossil Dragon-fly from California (Odonata: Calopterygidae)	Entomological News		41	49	50
T. D. A.	Cockerell				1931	A supposed insect larva from the Jurassic	Bulletin of the Brooklyn Entomological Society		26	96	97
T. D. A.	Cockerell				1933	A second moth from the Colorado Eocene	American Naturalist		67	479	480
T. D. A.	Cockerell				1933	A fossil sawfly from the Miocene shales near Creede, Colorado	Bulletin of the Brooklyn Entomological Society		28	186	187
T. D. A.	Cockerell				1936	The Fauna of the Sunchal (or Margas Verdes) formation, Northern Argentina	American Museum Novitates		886	1	9
T. D. A.	Cockerell				1940	A dragon-fly from the Eocene of Colorado (Odonata: Agrionidae)	Entomological News		51	103	105
T. D. A.	Cockerell				1941	Some Tertiary Insects (Hymenoptera) from Colorado	American Journal of Science, Series 5		239	354	356
T. D. A.	Cockerell				1943	A beetle, in The stratigraphy and palaeontology of Hong Kong and New Territories	Proceedings and Transactions of the Royal Society of Canada		37	115	116
T. D. A.	Cockerell	H.	Andrews		1916	Dragon-flies from the English Oligocene	Proceedings of the Biological Society of Washington		29	89	92
T. D. A.	Cockerell	G. E.	Clark		1918	A tipulid fly from Baltic amber	The Canadian Entomologist		50	115	116
T. D. A.	Cockerell	C.	Custer		1925	A New Fossil Inocellia (Neuroptera) from Florissant	The Entomologist		58	295	297
T. D. A.	Cockerell	F. H.	Haines		1921	Fossil Tipulidae from the Oligocene of the Isle of Wight	The Entomologist		54	81	84
T. D. A.	Cockerell	F. H.	Haines		1921	Fossil Tipulidae from the Oligocene of the Isle of Wight, continued	The Entomologist		54	109	112
T. D. A.	Cockerell	N.	Le Veque		1931	The antiquity of insect structures	The American Naturalist		65	351	359
T. D. A.	Cockerell	G.	Sandhouse		1921	Some Eocene insects of the family Fulgoridae	Proceedings of the United States National Museum		59	455	457
A. I.	Cognato				2013	Electroborus brighti: the first Hylesinini bark beetle described from Dominican amber (Coleoptera: Curculionidae: Scolytinae)	The Canadian Entomologist		145	501	508
A. I.	Cognato	D.	Grimaldi		2009	100 million years of morphological conservation in bark beetles (Coleoptera: Curculionidae: Scolytinae)	Systematic Entomology		34	93	100
J. C.	Cokendolpher	G. O.	Poinar		1992	Tertiary harvestmen from Dominican Republic amber	Bulletin of British Arachnological Society		9	53	56
J. C.	Cokendolpher	G. O.	Poinar		1998	A new fossil harvestman from Dominican Republic amber (Opiliones, Samoidae, Hummelinckiolus)	The Journal of Arachnology		26	9	13
R. L.	Collins				1925	A lower Eocene termite from Tennessee	American Journal of Science, Series 5		9	406	410
A.	Compte-Sart				2014	Nueva especie del género Lestes Leach, 1815 (Insecta, Odonata) del Mioceno del Bellver de Cerdanya (Lérida)	Graellsia		70	e001
B.	Comte	M.	Vianey-Liaud		1989	Eomyidae (Rodentia) de l'Oligocene d'Europe Occidentale. [Eomyidae (Rodentia) from the Oligocene of Western Europe.]	Palaeontographica Abteilung A		209	33	91
S. G.	Cong				1997	Fossils of an undescribed blind trechine (Coleoptera: Carabidae) from near Kalaloch, Olympic Peninsula, Washington	The Coleopterists Bulletin		51	208	211
S.	Cong	A. C.	Ashworth	D. P. Schwert, S. M. Totten	1996	Fossil Beetle Evidence for a Short Warm Interval near 40,000 yr B.P. at Titusville, Pennsylvania	Quaternary Research		45	216	225
S. G.	Cong	A. C.	Ashworth		1996	Palaeoenvironmental interpretation of Middle and Late Wisconsinan fossil coleopteran assemblages from western Olympic Peninsula, Washington, USA	Journal of Quaternary Science		11	345	356
E. F.	Cook				1971	Fossil Scatopsidae in Mexican amber (Diptera: Insecta)	University of California Publications in Entomology		63	57	61
E. F.	Cook				1990	Fossil Scatopsidae from Dominican amber	Evolutionary Paleobiology of Behavior and Coevolution	A. J. Boucot		389	390
E.	Cook	A. J.	Ross		1996	The stratigraphy, sedimentology and palaeontology of the Lower Weald Clay (Hauterivian) at Keymer Tileworks, West Sussex, southern England	Proceedings of the Geologists' Association		107	231	239
G. R.	Coope				1973	Tibetan species of dung beetle from Late Pleistocene deposits in England	Nature		245	335	336
G. R.	Coope	F. W.	Shotton	I. Strachan, S. P. Dance	1961	A Late Pleistocene fauna and flora from Upton Warren, Worcestershire	Philosophical Transactions of the Royal Society of London. Series B, Biological Sciences		244	379	421
K. W.	Cooper				1941	Davispia bearcreekensis Cooper, a New Cicada from the Paleocene, with a Brief Review of the Fossil Cicadidae	American Journal of Science, Series 5		239	286	304
E. D.	Cope				1880	Iguanodons	The American Naturalist		14	612
E. D.	Cope				1895	The fossil Vertebrata from the fissure at Port Kennedy, Pa.	Proceedings of the Academy of Natural Sciences of Philadelphia		47	447	450
E. D.	Cope				1896	New and Little Known Mammalia from the Port Kennedy Bone Deposit	Proceedings of the Academy of Natural Sciences of Philadelphia		48	378	394
M. J.	Copeland				1957	The arthropod fauna of the Upper Carboniferous rocks of the Maritime Provinces	Geological Survey of Canada Memoir		286	1	110
R.	Coram	E. A.	Jarzembowski		1998	Insect-bearing horizons in the type Purbeck and new Purbeck/Wealden flies (Diptera)	Proceedings of the Dorset Natural History and Archaeological Society		11	135	140
R. A.	Coram	E. A.	Jarzembowski		1999	New fossil flies (Insecta: Diptera) from the Purbeck Limestone Group (Lower Cretaceous, Berriasian) of Dorset, UK	Cretaceous Research		20	853	861
R.	Coram	E. A.	Jarzembowski	M. B. Mostovski	2000	Two rare eremoneuran flies (Diptera: Empididae and Opetiidae) from the Purbeck Limestone Group	Paleontological Journal		34	S370	S373
R. A.	Coram	A.	Nel		2009	A new petalurid dragonfly from the Lower Cretaceous of southern England (Odonata: Petalurida: ? Cretapetaluridae)	Palaeodiversity		2	205	208
P.	Correia	J. B.	Murphy	A. A. Sá, R. Domingos, D. Flores	2013	First Palaeozoic arachnid from Portugal and implications for Carboniferous palaeobiogeography	Geological Journal		48	101	107
P.	Correia	A.	Nel	A. A. Sá, R. Domingos, A. Carneiro, D. Flores	2014	A new Palaeodictyoptera from the late Carboniferous of Portugal	Annales de la Société Entomologique de France		49	398	401
C.	Costa	S. A.	Vanin	J. F. Lawrence, S. Ide, M. A. Branham	2006	Review of the family Brachypsectridae (Coleoptera: Elateroidea)	Annals of the Entomological Society of America		99	409	432
D.	Coty	C.	Aria	R. Garrouste, P. Wils, F. Legendre, A. Nel	2014	The first ant-termite syninclusion in amber with CT-scan analysis of taphonomy	PLoS One		9	e104410
D.	Coty	R.	Garrouste	A. Nel	2015	The first lace bug from Chiapas amber (Totolapa, Mexico) (Hemiptera: Tingidae)	Annales de la Société Entomologique de France		50	286	290
D.	Coty	J.	Háva	J. Prokop, P. Roques, A. Nel	2014	New archaeorthopteran insects from the Late Carboniferous of the Nord and Pas-de-Calais basins in northern France (Insecta: Cnemidolestodea, Panorthoptera)	Zootaxa		3878	462	470
D.	Coty	A.	Nel		2013	New fossil Pachygastrinae from Mexican amber (Diptera: Stratiomyidae)	Annales de la Société Entomologique de France		49	267	272
D.	Coty	Y.	Salamé	A. Nel, D. Azar	2013	A new psychodid fly from Mexican amber (Diptera
D. A.	Craig	N.	Porch		2013	Subfossils of extinct and extant species of Simuliidae (Diptera) from Austral and Cook Islands (Polynesia): anthropogenic extirpation of an aquatic insect?	Zootaxa		3641	448	462
J.-Y.	Crochet				1974	Les Insectivores des Phosphorites du Quercy. [Insectivores of the Quercy Phosphorites].	Palaeovertebrata, Montpellier		6	109	159
W. N.	Croft	E. A.	George		1959	Blue-green algae from the Middle Devonian of Rhynie, Aberdeenshire	Bulletin of the British Museum of Natural History (Geology)		3	341	353
R. W.	Crosskey				1991	The fossil pupa Simulimima and the evidence it provides for the Jurassic origin of the Simuliidae (Diptera)	Systematic Entomology		16	401	406
R. W.	Crosskey				2002	On the nominal species of blackfly fossils from the Baltic amber (Diptera: Simuliidae)	Entomologist's Gazette		53	37	50
R. W.	Crosskey	B. J.	Taylor		1986	Fossil blackflies from Pleistocene interglacial deposits in Norfolk, England (Diptera: Simuliidae)	Systematic Entomology		11	401	412
R. A.	Crowson				1962	Observations on the beetle family Cupedidae, with descriptions of two new fossil forms and a key to the recent genera	Annals and Magazine of Natural History, Series 13		5	147	157
R. A.	Crowson				1964	A review of the classification of Cleroidea (Coleoptera), with descriptions of two new genera of Peltidae and of several new larval types	Transactions of the Royal Entomological Society of London		116	275	327
R. A.	Crowson				1973	On a new superfamily Artematopoidea of polyphagan beetles, with the definition of two new fossil genera from the Baltic amber	Journal of Natural History		7	225	238
E.	Cuesta	I.	Díaz-Martínez	F. Ortega, J. L. Sanz	2015	Did all theropods have chicken-like feet? First evidence of a non-avian dinosaur podotheca	Cretaceous Research		56	53	59
Y. Y.	Cui				2012	New data on the Blattogryllidae-Plesioblattogryllidae-Grylloblattidae complex (Insecta: Grylloblattida: Blattogryllopterida tax. n.)	Arthropod Systematics & Phylogeny		70	167	180
Y. Y.	Cui	O.	Béthoux	C. K. Shih, D. Ren	2010	A new species of the family Juraperlidae (Insecta: Grylloblattida) from the Middle Jurassic of China	Acta Geologica Sinica		84	710	713
Y. Y.	Cui	O.	Béthoux	D. Ren	2011	Intraindividual variability in Sinonamuropteridae forewing venation (Grylloblattida
Y.	Cui	O.	Béthoux	B. Kondratieff, Y. Liu, D. Ren	2015	Sinosharaperla zhaoi (Insecta: Plecoptera
Y. Y.	Cui	S. Y.	Storozhenko	D. Ren	2012	New and little-known species of Geinitziidae (Insecta: Grylloblattida) from the Middle Jurassic of China, with notes on taxonomy, habitus and habitat of these insects	Alcheringa		36	251	261
J. M.	Cumming	S. E.	Brooks		2002	Electrophorella, a new genus of parathalassiine flies from Baltic amber, with a cladistic analysis of the Microphorinae + Dolichopodidae lineage (Diptera: Empidoidea)	Studia Dipterologica		9	41	54
I.	Currado	M.	Olmi		1983	Primo reperto di Driinide fossile in ambra della Repubblica Dominicana (Hymenoptera, Dryinidae)	Bollettino del Museo Regionale di Scienze Naturali Torino		1	329	334
D. C.	Currie	D.	Grimaldi		2000	A new black fly (Diptera: Simuliidae) genus from mid Cretaceous (Turonian) amber of New Jersey	Studies on Fossils in Amber, with Particular Reference to the Cretaceous of New Jersey	D. Grimaldi		473	485
J.	Curtis				1829	Observations upon a collection of fossil insects discovered near Aix in Provence, in the summer of 1828, by R.J. Murchison, Esq. and Charles Lyell Esq., jun	The Edinburgh New Philosophical Journal		7	293	297
A.	Czylok				1991	Two representatives of the genus Mindarus (Homoptera, Aphidoidea, Mindaridae) in Baltic amber	Annalen des Naturhistorischen Museums in Wien, Serie A		92	73	77
E. B.	Daeschler				1996			K. M. Stewart		83	96
C.	Dahl				1971	Trichoceridae (Dipt.) from the Baltic Amber	Entomologica Scandinavica		2	29	40
J. W.	Dalman				1826	Om insekter inneslutne i Copal
A.	Dampf				1911	Palaeopsylla klebsiana n. sp., ein fossiler Floh aus dem baltischen Bernstein	Schriften der Physikalisch-Ökonomischen Gesellschaft zu Königsberg		51	248	259
J. D.	Dana				1864	On fossil insects from the Carboniferous formation in Illinois	American Journal of Science and Arts, Second Series		37	34	35
D. C.	Darling				1996	A New Species of Spalangiopelta (Hymenoptera
D. C.	Darling	M. J.	Sharkey		1990	Insects from the Santana Formation, Lower Cretaceous, of Brazil. Chapter 7: Order Hymenoptera	Bulletin of the American Museum of Natural History		195	123	153
P. J.	Darlington				1969	A fossil carabid beetle from the Miocene of Montana	Contributions from the Museum of Paleontology, the University of Michigan		22	193	197
C.	Davis				1942	Hemiptera and Copeognatha from the Upper Permian of New South Wales	Proceedings of the Linnean Society of New South Wales		67	111	122
C.	Davis				1943	A new species of Permithone (Neuroptera, Planipennia) from the Upper Permian of New South Wales	Proceedings of the Linnean Society of New South Wales		68	11	12
S. R.	Davis	M. S.	Engel		2006	A weevil of the genus Caulophilus in Dominican amber (Coleoptera: Curculionidae)	Polskie Pismo Entomologiczne		75	101	104
S. R.	Davis	M. S.	Engel		2006	Dryophthorine weevils in Dominican amber (Coleoptera: Curculionidae)	Transactions of the Kansas Academy of Science		109	191	198
S. R.	Davis	M. S.	Engel		2006	A zygopine weevil in early Miocene amber from the Dominican Republic (Coleoptera: Curculionidae)	Caribbean Journal of Science		42	255	257
S. R.	Davis	M. S.	Engel		2007	A new ambrosia beetle in Miocene amber of the Dominican Republic (Coleoptera: Curculionidae: Platypodinae)	Alavesia		1	121	124
S. R.	Davis	M. S.	Engel		2007	Cossonine weevils in Dominican amber (Coleoptera: Curculionidae)	Linzer Biologische Beiträge		39	803	820
S. R.	Davis	M. L.	Engel		2009	An orthognathine weevil of the genus Mesocordylus in Dominican amber (Coleoptera: Curculionoidea: Dryophthoridae)	Beiträge zur Entomologie		59	233	238
S. R.	Davis	M. S.	Engel		2010	Antiquity and evolution of prosternal horns in Baridine weevils (Coleoptera: Curculionidae)	Journal of Paleontology		84	918	926
S. R.	Davis	M. S.	Engel	A. Legalov, D. Ren	2013	Weevils of the Yixian Formation, China (Coleoptera: Curculionoidea): phylogenetic considerations and comparison with other Mesozoic faunas	Journal of Systematic Palaeontology		11	399	429
S. R.	Davis	M. S.	Engel		2014	A new genus of nemonychid weevil from Burmese amber (Coleoptera, Curculionoidea)	ZooKeys		405	127	138
J. W.	Dawson				1867	On some remains of Palaeozoic insects recently discovered in Nova Scotia and New Brunswick	The Canadian Naturalist		3	202	206
J. W.	Dawson				1868		Acadian Geology. The Geological Structure, Organic Remains, and Mineral Resources of Nova Scotia, New Brunswick, and Prince Edward Island			1	694
M.	De Meyer				1995	Short note on fossil Pipunculidae (Diptera) from Dominican amber	Journal of the New York Entomological Society		103	208	214
G.	De Ploëg	A.	Nel		2004	A new bethylid wasp from the Lowermost Eocene amber of France (Hymenoptera: Bethylidae: Bethylinae)	Geologica Acta		2	75	82
E.	De Selys-Longchamps				1850	Revue des odonates ou libellules d'Europe	Mémoires de la Société Royale des Sciences de Liège		6	1	408
A. R.	Deans	H. H.	Basibuyuk	D. Azar, A. Nel	2004	Descriptions of two new Early Cretaceous (Hauterivian) ensign wasp genera (Hymenoptera: Evaniidae) from Lebanese amber	Cretaceous Research		25	509	516
E. S.	Deevey				1955	Paleolimnology of the upper swamp deposit, Pyramid Valley	Records of the Canterbury Museum		6	291	344
M.	Dehon	D.	Michez	A. Nel, M. S. Engel, T. De Meulemeester	2014	Wing shape of four new bee fossils (Hymenoptera: Anthophila) provides insights to bee evolution	PLoS One		9	e108865
J. V.	Deichmüller				1881	Fossile Insecten aus dem Diatomeenschiefer von Kutschlin bei Bilin, Böhmen	Nova Acta Academiae Caesareae Leopoldino-Carolinae Germanicae Naturae Curiosorum		42	293	330
J. V.	Deichmüller				1882	Ueber einige Blattiden aus den Brandschiefern der unteren Dyas von Weissig bei Pillnitz	Abhandlungen der Naturwissenschaftlichen Gesellschaft Isis in Dresden		1882	33	44
J. V.	Deichmüller				1886	Die Insecten aus dem lithographischen Schiefer	Mitteilungen. Koniglichen Mineralogisch-Geologischen und Prehistorischen Museum in Dresden		7	1	84
J. V.	Deichmüller				1887	Über zwei Blattinen-Reste aus den unteren Lebacher Schichten der Rheinprovinz	Bericht über die Senckenbergische Naturforschende Gesellschaft in Frankfurt am Main		1887	89	94
X.	Delclòs	A.	Nel	D. Azar, G. Bechly, J. A. Dunlop, M. S. Engel, S. W. Heads	2008	The enigmatic Mesozoic insect taxon Chresmodidae (Polyneoptera): new palaeobiological and phylogenetic data, with the description of a new species from the Lower Cretaceous of Brazil	Neues Jahrbuch für Geologie und Paläontologie, Abhandlungen		247	353	381
G.	Demoulin				1955	Contribution a l'étude morphologique, systématique et phylogénique des éphéméroptères Jurassiques d'Europe centrale. I - Mesephemeridae	Bulletin de l'Institut Royal des Sciences Naturelles de Belgique		31	1	14
G.	Demoulin				1955	Contribution a l'étude morphologique, systématique et phylogénique des éphéméroptère Jurassique d'Europe centrale. II - Paedephemeridae	Bulletin de l'Institut Royal des Sciences Naturelles de Belgique		31	1	10
G.	Demoulin				1956	Electrogenia dewalschei n. gen. n. sp., Ephemeroptere fossile de l'ambre	Bulletin & Annales de la Societe Royale d'Entomologie de Belgique		92	95	100
G.	Demoulin				1965	Contribution à la connaissance des Éphéméroptères de l'ambre oligocène de la Baltique	Entomologiske Meddelelser		34	143	153
G.	Demoulin				1968	Deuxième contribution à la connaissance des Éphéméroptères de l'ambre oligocène de la Baltique	Deutsche Entomologische Zeitschrift		15	233	276
G.	Demoulin				1970	Remarques critiques sur des larves "Ephemeromorphes" du Permien	Bulletin de l'Institut Royal des Sciences Naturelles de Belgique		46	1	10
G.	Demoulin				1970	Troisième contribution à la connaissance des Éphéméroptères de l'ambre Oligocène de la Baltique	Bulletin de l'Institut Royal des Sciences Naturelles de Belgique		46	1	11
G.	Demoulin				1971	Contribution a l'étude morphologique, systématique et phylogénique des éphéméroptères Jurassiques VI. L'aile postérieure des Hexagenites Scudder et les rapports Hexagenitidae-Chromarcyidae-Oligoneuriidae	Bulletin de l'Institut Royal des Sciences Naturelles de Belgique		47	1	10
G.	Demoulin				1974	Quatrième contribution à la connaissance des éphéméroptères de l'ambre Oligocène de la Baltique	Bulletin de l'Institut Royal des Sciences Naturelles de Belgique		50	1	4
T.	Deuve				1998	Trois fossiles remarquablement conservés du Miocène de France, appartenant aux genres Carabus L. et Ledouxnebria nov. (Coleoptera, Carabidae et Nebriidae)	Bulletin de la Société Entomologique de France		103	229	236
R.	Dietlen				1899	Julus cfr. antiquus und sonstige Funde aus dem Böttinger Sprudelkalk	Jahreshefte des Vereins für Vaterländische Naturkunde in Württemberg		55	390	397
R.	Dietlen				1902	Nachtrag zu "Julus cfr. antiquus und sonstige Funde aus dem Böttinger Sprudelkalk"	Jahreshefte des Vereins für Vaterländische Naturkunde in Württemberg		58	83	85
C. H.	Dietrich	A. C.	Gonçalves		2014	New Baltic amber leafhoppers representing the oldest Aphrodinae and Megophthalminae (Hemiptera, Cicadellidae)	European Journal of Taxonomy		74	1	13
C. H.	Dietrich	F. E.	Vega		1995	Leafhoppers (Homoptera: Cicadellidae) from Dominican Amber	Annals of the Entomological Society of America		88	263	270
T.	Dikow	K. M.	Bayless		2009	Taxonomic revision of the genus Schildia Aldrich, 1923 (Diptera: Asilidae: Leptogastrinae) with the description of new extant and extinct species	Insect Systematics & Evolution		40	253	289
T.	Dikow	D. A.	Grimaldi		2014	Robber flies in Cretaceous ambers (Insecta: Diptera: Asilidae)	American Museum Novitates		3799	1	19
D. L.	Dilcher	T. A.	Lott	B. J. Axsmith	2005	Fossil plants from the Union Chapel Mine, Alabama	Pennsylvanian Footprints in the Black Warrior Basin of Alabama
H.	Ding	C. K.	Shih	A. Bashkuev, Y. Y. Zhao, D. Ren	2014	The earliest fossil record of Panorpidae (Mecoptera) from the Middle Jurassic of China	ZooKeys		431	79	92
R. H. L.	Disney				1987	Four species of scuttle fly (Diptera: Phoridae) from Dominican amber	The Pan-Pacific Entomologist		63	377	380
R. H. L.	Disney	A. J.	Ross		1996	Abaristophora and Puliciphora (Diptera: Phoridae) from Dominican amber and revisionary notes on modern species	European Journal of Entomology		93	127	135
E.	Dix	J.	Pringle		1930	Some coal measures arthropods from the south Wales coalfield	The Annals and Magazine of Natural History, Tenth Series		6	136	144
G. M.	Dlussky				1967	Ants of the genus Formica from the Baltic amber	Paleontological Journal		1	69	77
G. M.	Dlussky				1981	Miocenovye muravwi (Hymenoptera, Formicidae) CCCP	Akademiya Nauk SSSR, Trudy Paleontologicheskogo Instituta		183	64	83
G. M.	Dlussky				1983	A new family of Upper Cretaceous Hymenoptera: An "Intermediate link" between the Ants and the Scolioids	Paleontological Journal		17	63	76
G. M.	Dlussky				1987	New Formicoidea (Hymenoptera) of the Upper Cretaceous	Paleontological Journal		21	146	150
G. M.	Dlussky				1988	Ants from Sakhalin amber (Paleocene?)	Paleontological Journal		22	50	61
G. M.	Dlussky				1996	Ants (Hymenoptera: Formicidae) from Burmese amber	Paleontological Journal		30	449	454
G. M.	Dlussky				1999	New ants (Hymenoptera, Formicidae) from Canadian amber	Paleontological Journal		33	409	412
G. M.	Dlussky				1999	The first find of the Formicoidea (Hymenoptera) in the Lower Cretaceous of the Northern Hemisphere	Paleontological Journal		33	274	277
G. M.	Dlussky				2002	Ants of the genus Dolichoderus (Hymenoptera: Formicidae) from the Baltic and Rovno ambers	Paleontological Journal		36	50	63
G. M.	Dlussky				2002	Syntypes of Baltic amber ants Formica flori Mayr and Ponera atavia Mayr (Hymenoptera: Formicidae)	Russian Entomological Journal		11	291	298
G. M.	Dlussky				2008	Ants of the Tribe Formicini (Hymenoptera, Formicidae) from Late Eocene Amber of Europe	Paleontological Journal		42	500	513
G. M.	Dlussky				2008	Novye Vidy murav'ev roda Dolichoderus (Hymenoptera, Formicidae) Pozdneeotsenovykh yantarey Europy	Vestnik Zoologii		42	497	514
G. M.	Dlussky				2009	The Ant Subfamilies Ponerinae, Cerapachyinae, and Pseudomyrmecinae (Hymenoptera, Formicidae) in the Late Eocene Ambers of Europe	Paleontological Journal		43	1043	1086
G. M.	Dlussky				2010	Ants of the genus Plagiolepis Mayr (Hymenoptera, Formicidae) from Late Eocene ambers of Europe	Paleontological Journal		44	546	555
G. M.	Dlussky				2012	New fossil ants of the subfamily Myrmeciinae (Hymenoptera, Formicidae) from Germany	Paleontological Journal		46	288	292
G. M.	Dlussky	D. J.	Brothers	A. P. Rasnitsyn	2004	The first Late Cretaceous ants (Hymenoptera: Formicidae) from southern Africa, with comments on the origin of the Myrmicinae	Insect Systematics & Evolution		35	1	13
G. M.	Dlussky	D. A.	Dubovikoff		2013	Yantaromyrmex gen. n. – a new ant genus (Hymenoptera: Formicidae) from Late Eocene ambers of Europe	Caucasian Entomological Bulletin		9	305	314
G. M.	Dlussky	H. V.	Karl	C. Brauckmann, E. Gröning, M. Reich	2011	Two ants (Insecta: Hymenoptera: Formicidae: Formicinae) from the late Pliocene of Willershausen, Germany, with a nomenclatural note on the genus Camponotites	Palaeontologische Zeitschrift		85	449	455
G. M.	Dlussky	K. S.	Perfilieva		2003	Paleogene ants of the genus Archimyrmex Cockerell, 1923 (Hymenoptera, Formicidae, Myrmeciinae)	Paleontological Journal		37	39	47
G. M.	Dlussky	E. E.	Perkovsky		2002	Murav'i (Hymenoptera, Formicidae) Rovenskogo yantarya	Vestnik Zoologii		36	3	20
G. M.	Dlussky	T. S.	Putyatina		2014	Early Miocene ants (Hymenoptera, Formicidae) from Radoboj, Croatia	Neues Jahrbuch für Geologie und Paläontologie, Abhandlungen		272	237	285
G. M.	Dlussky	A.	Radchenko		2006	A new ant genus from the late Eocene European amber	Acta Palaeontologica Polonica		51	561	567
G. M.	Dlussky	A.	Radchenko		2006	Fallomyrma gen. nov., a new myrmicine ant genus (Hymenoptera: Formicidae) from the late Eocene European amber	Annales Zoologici		56	153	157
G. M.	Dlussky	A. G.	Radchenko		2009	Two new primitive ant genera from the late Eocene European ambers	Acta Palaeontologica Polonica		54	435	441
G. M.	Dlussky	A. G.	Radchenko		2011	Pristomyrmex rasnitsyni sp. n., the first known fossil species of the ant genus Pristomyrmex Mayr (Hymenoptera: Formicidae) from the Late Eocene Danish amber	Russian Entomological Journal		20	251	254
G.	Dlussky	A.	Radchenko	D. Dubovikoff	2014	A new enigmatic ant genus from late Eocene Danish Amber and its evolutionary and zoogeographic significance	Acta Palaeontologica Polonica		59	931	939
G. M.	Dlussky	A. P.	Rasnitsyn		1999	Two new species of aculeate hymenopterans (Vespida=Hymenoptera) from the Middle Eocene of the United States	Paleontological Journal		33	546	549
G. M.	Dlussky	A. P.	Rasnitsyn		2002	Ants (Hymenoptera: Formicidae) of Formation Green River and some other middle Eocene deposits of North America	Russian Entomological Journal		11	411	436
G. M.	Dlussky	A. P.	Rasnitsyn	K. S. Perfilieva	2015	The ants (Hymenoptera: Formicidae) of Bol'shaya Svetlovodnaya (late Eocene of Sikhote-Alin, Russian far east)	Caucasian Entomological Bulletin		11	131	152
G. M.	Dlussky	T.	Wappler	S. Wedmann	2008	New midle Eocene formicid species from Germany and the evolution of weaver ants	Acta Palaeontologica Polonica		53	615	626
G. M.	Dlussky	T.	Wappler	S. Wedmann	2009	Fossil ants of the genus Gesomyrmex Mayr (Hymenoptera, Formicidae) from the Eocene of Europe and remarks on the evolution of arboreal ant communities	Zootaxa		2031	1	20
G. M.	Dlussky	S.	Wedmann		2012	The poneromorph ants (Hymenoptera, Formicidae: Amblyoponinae, Ectatomminae, Ponerinae) of Grube Messel, Germany: high biodiversity in the Eocene	Journal of Systematic Palaeontology		10	725	753
R.	Dobosz	W.	Krzemi&#324
I. A.	Dobruskina	A. G.	Ponomarenko	A. P. Rasnitsyn	1997	Fossil insect findings in Israel	Paleontological Journal		31	528	533
B.	Dodds				1949	Mid-Triassic Blattoidea from the Mount Crosby Insect Bed	Papers - Department of Geology, University of Queensland		3	1	11
A.	Dohrn				1866	Eugereon boeckingi, eine neue Insectenform aus dem Todtliegenden	Palaeontographica		13	333	340
A.	Dohrn				1867	Zur Kenntniss der Insecten in den Primärformationen	Paleontographica		16	129	135
G.	Doitteau	A.	Nel		2007	Chironomid midges from early Eocene amber of France (Diptera: Chironomidae)	Zootaxa		1404	1	66
V. G.	Dolin				1973	Iskopaemye formy zhukov-shchelkunov (Elateridae, Coleoptera) iz Nizhney Yury sredney Azii	Fauna i Biologiya Nasekomykh Moldavii			71	82
V. G.	Dolin				1975	A contribution to the systematics of Mesozoic click beetles (Coleoptera, Elateridae)	Paleontological Journal		9	474	486
V. G.	Dolin				1976	Fossil click beetles (Coleoptera, Elateridae) of the subfamilies Negastriinae and Cardophorinae from Upper Jurassic of Karatau	Vestnik Zoologii		1976	68	75
V. G.	Dolin				1980	Fossil click-beetles (Coleoptera, Elateridae) from the Upper Jurassic of Karatau	Fossil insects of the Mesozoic	V. G. Dolin, D. V. Panfilov, A. G. Ponomarenko, L. N. Pritykina		17	81
V. G.	Dolin	A.	Nel		2002	Trois nouveaux Elateridae fossiles du Mésozoïque supérieur de Chine (Coleoptera)	Bulletin de la Société Entomologique de France		107	341	346
L.	Dollo				1883	Première note sur les crocodiliens de Bernissart [First note on the crocodilians of Bernissart]	Bulletin du Musée Royal d'Histoire Naturelle de Belgique		2	309	338
M. L.	Dollo				1884	Note sur le batracien de Bernissart	Bulletin du Musée royal d'histoire naturelle de Belgique		3	85	93
L.	Dollo				1884	Les découvertes de Bernissart [The discoveries of Bernissart]	Annales des Sciences Géologiques		16	1	14
M. L.	Dollo				1885	Premiere note sur les cheloniens de Bernissart	Bulletin de la Musee Royale d'Histoire naturelle de Belgique		3	63	79
L.	Dollo				1885	Les Iguanodons de Bernissart [The Iguanodons of Bernissart]	Revue des Questions Scientifiques		18	5	55
F. B.	Dong	D. Y.	Huang		2009	A new click beetle (Coleoptera: Elateridae) from Middle Jurassic Haifanggou Formation of western Liaoning, China	Acta Palaeontologica Sinica		48	102	108
F. B.	Dong	D. Y.	Huang		2011	A new elaterid from the Middle Jurassic Daohugou biota (Coleoptera: Elateridae: Protagrypninae)	Acta Geologica Sinica		85	1224	1230
F.	Dong	C. K.	Shih	D. Ren	2014	Two new species of Trichoceridae from the Middle Jurassic Jiulongshan Formation of Inner Mongolia, China	ZooKeys		411	145	160
F.	Dong	C. K.	Shih	D. Ren	2015	A new genus of Tanyderidae (Insecta: Diptera) from Myanmar amber, Upper Cretaceous	Cretaceous Research		54	260	265
F.	Dong	C. K.	Shih	K. Skibinska, W. Krzeminski, D. Ren	2015	New species of Tanyderidae (Diptera) from the Jiulongshan Formation of China	Alcheringa		39	494	507
Q. P.	Dong	Y. Z.	Yao	D. Ren	2012	A new species of Progonocimicidae (Hemiptera: Coleorrhyncha) from northeastern China	Zootaxa		3495	73	78
Q. P.	Dong	Y. Z.	Yao	D. Ren	2013	A new species of Progonocimicidae (Hemiptera, Coleorrhyncha) from the Middle Jurassic of China	Alcheringa		37	31	37
Q. P.	Dong	Y. Z.	Yao	D. Ren	2014	New fossil Progonocimicidae (Hemiptera: Coleorrhyncha: Progonocimicoidea) from the Upper Mesozoic of northeastern China, with a phylogeny of Coleorrhyncha	Systematic Entomology		39	773	782
H. St. J.	Donisthorpe				1920	British Oligocene Ants	Annals and Magazine of Natural History, Series 9		6	81	94
D. T.	Donovan	S.	von Boletzky		2014	Loligosepia (Cephalopoda: Coleoidea) from the Lower Jurassic of the Dorset coast, England	Neues Jahrbuch für Geologie und Paläontologie, Abhandlungen		273	45	63
C.	Doorenweerd	E. J.	Van Nieukerken	J. C. Sohn, C. C. Labandeira	2015	A revised checklist of Nepticulidae fossils (Lepidoptera) indicates an Early Cretaceous origin	Zootaxa		3963	295	334
H.	Dorfelt	A. R.	Schmidt		2005	A fossil Aspergillus from Baltic amber	Mycological Research		109	956	960
O.	Dostal	J.	Prokop		2009	New fossil insects (Diaphanopterodea: Martynoviidae) from the Lower Permian of the Boskovice Basin, southern Moravia	Geobios		42	495	502
R. L.	Doutt				1973	The fossil Mymaridae	The Pan-Pacific Entomologist		49	221	228
R. L.	Doutt				1973	The genus Polynemoidea Girault (Hymenoptera: Mymaridae)	The Pan-Pacific Entomologist		49	215	220
J. T.	Doyen	S. E.	Miller		1980	Review of Pleistocene darkling ground beetles of the California asphalt deposits (Coleoptera: Tenebrionidae, Zopheridae)	The Pan-Pacific Entomologist		56	1	10
J. T.	Doyen	G. O.	Poinar		1994	Tenebrionidae from Dominican amber (Coleoptera)	Entomologica Scandinavica		25	27	51
C. J.	Drake				1950	Concerning the Cantacaderinae of the world (Hemiptera: Tingidae)	Arthropoda		1	153	166
J.	Drohojowska				2011	Eogyropsylla sedzimiri sp. nov. from Eocene Baltic amber with a key to the species of the fossil genus Eogyropsylla Klimaszewski, 1993 (Hemiptera: Sternorrhyncha: Psylloidea)	Zootaxa		2803	41	48
J.	Drohojowska	J.	Szwedo		2011	New Aleyrodidae (Hemiptera: Sternorrhyncha: Aleyrodomorpha) from Eocene Baltic amber	Polish Journal of Entomology		80	659	677
J.	Drohojowska	J.	Szwedo		2011	A new whitefly from Lower Cretaceous Lebanese amber (Hemiptera: Sternorrhyncha: Aleyrodidae)	Insect Systematics & Evolution		42	179	196
J.	Drohojowska	J.	Szwedo	D. Azar	2013	Talaya batraba gen. et sp. nov. - the first nymph of a protopsyllidiid (Hemiptera: Sternorrhyncha: Psyllomorpha) from the Lower Cretaceous amber of Lebanon	Acta Geologica Sinica		87	21	31
J.	Drohojowska	J.	Szwedo		2013	The first Aleyrodidae from the lowermost Eocene Oise amber (Hemiptera: Sternorrhyncha)	Zootaxa		3636	319	347
J.	Drohojowska	J.	Szwedo		2013	Gapenus rhinariatus gen. sp. n., a new whitefly from Lebanese amber (Hemiptera: Sternorrhyncha: Aleyrodidae)	Insect Evolution in an Ambiferous and Stone Alphabet	D. Azar, M. Engel, E. Jarzembowski, L. Krogmann, A. Nel, J. Santiago-Blay		99	110
J.	Drohojowska	J.	Szwedo		2015	Early Cretaceous Aleyrodidae (Hemiptera: Sternorrhyncha) from the Lebanese amber	Cretaceous Research		52	368	389
Y.	Duan	S. L.	Cheng		2006	A new species of Pelecinidae (Insecta, Hymenoptera, Proctotrupoidea) from the Lower Cretaceous Jiufotang Formation of western Liaoning	Acta Palaeontologica Sinica		45	393	398
V. I.	Dubinin				1962	Class Acaromorpha	Osnovy Paleontologii. Tom 9: Chlenistonogie, Trakheinye i Khelitserovye	B.B. Rohdendorf		447	473
D. A.	Dubovikoff				2011	The first record of the genus Pheidole Westwood, 1839 (Hymenoptera: Formicidae) from the Baltic amber	Russian Entomological Journal		20	255	257
D. A.	Duckhouse				2000	Redescription and re-evaluation of the Burmese amber psychodid Eophlebotomus connectens Cockerell and its phylogenetic position (Diptera: Psychodidae)	Systematic Entomology		25	503	509
C. J.	Duffin				1981	The fin spine of a new Holocephalan from the Lower Jurassic of Lyme Regis, Dorset, England	Geobios		14	469	475
C. J.	Duffin				1993	Teeth of Hybodus (Selachii) from the Early Jurassic of Lyme Regis, Dorset (southern England): preliminary note	Belgian Geological Survey, Professional Paper, Elasmobranches et Stratigraphie		264	45	52
C. O.	Dunbar	R. J.	Tillyard		1924	Kansas Permian insects: Part 1. The geologic occurrence and the environment of the insects, with a description of a new paleodictyopterid	American Journal of Science, Series 5		7	171	209
J. A.	Dunlop				1995	Redescription of the Pennsylvanian trigonotarbid arachnid Lissomartus Petrunkevitch 1949 from Mazon Creek, Illinois	The Journal of Arachnology		23	118	124
J. A.	Dunlop				1998	A fossil whipscorpion from the Lower Cretaceous of Brazil	The Journal of Arachnology		26	291	295
J. A.	Dunlop				2007	A large parasitengonid mite (Acari, Erythraeoidea) from the Early Cretaceous Crato Formation of Brazil	Fossil Record		10	91	98
J. A.	Dunlop	V.	Barov		2005	A new fossil whip spider (Arachnida: Amblypygi) from the Crato Formation of Brazil	Revista Ibérica de Aracnología		12	53	62
J. A.	Dunlop	C.	Bartel	P. G. Mitov	2012	An enigmatic spiny harvestman from Baltic amber	Fossil Record		15	91	101
J. A.	Dunlop	M.	Bertrand		2011	Fossil labidostomatid mites (Prostigmata: Labidostommatidae) from Baltic amber	Acarologia		51	191	198
J. A.	Dunlop	T. L.	Bird	J. O. Brookhart, G. Bechly	2015	A camel spider from Cretaceous Burmese amber	Cretaceous Research		56	265	273
J. A.	Dunlop	C.	Brauckmann		2006	A new trigonotarbid arachnid from the Coal Measures of Hagen-Vorhalle, Germany	Fossil Record		9	130	136
J. A.	Dunlop	R. J.	Garwood		2014	Tomographic reconstruction of the exceptionally preserved trigonotarbid arachnid Eophrynus prestvicii	Acta Palaeontologica Polonica		59	443	454
J. A.	Dunlop	D.	Harms	D. Penney	2008	A fossil tarantula (Araneae: Theraphosidae) from Miocene Chiapas amber, Mexico	Revista Ibérica de Aracnología		15	9	17
J. A.	Dunlop	C. A.	Horrocks		1996	A new Upper Carboniferous whip scorpion (Arachnida: Uropygi: Thelyphonida) with a revision of the British Carboniferous Uropygi	Zoologischer Anzeiger		234	293	306
J. A.	Dunlop	A. E.	Klann		2009	A second camel spider (Arachnida: Solifugae) from Baltic amber	Acta Geologica Polonica		59	39	44
J. A.	Dunlop	J.	Kontschán	M. Zwanzig	2013	Fossil mesostigmatid mites (Mesostigmata: Gamasina, Microgyniina, Uropodina), associated with longhorn beetles (Coleoptera: Cerambycidae) in Baltic amber	Naturwissenschaften		100	337	344
J. A.	Dunlop	J.	Kontschán	D. E. Walter, V. Perrichot	2014	An ant-associated mesostigmatid mite in Baltic amber	Biology Letters		10	20140531
J. A.	Dunlop	L.	Mammitzsch		2010	A new genus and species of harvestman from Baltic amber	Paleodiversity		3	23	32
J. A.	Dunlop	D. M.	Martill		2002	The first whipspider (Arachnida: Amblypygi) and three new whipscorpions (Arachnida: Thelyphonida) from the Lower Cretaceous Crato Formation of Brazil	Transactions of the Royal Society of Edinburgh: Earth Sciences		92	325	334
J. A.	Dunlop	D. M.	Martill		2004	Four additional specimens of the fossil camel spider Cratosolpuga wunderlichi Selden 1996 (Arachnida: Solifugae) from the Lower Cretaceous Crato Formation of Brazil	Revista Ibérica de Aracnología		9	143	156
J. A.	Dunlop	P. G.	Mitov		2009	Fossil harvestmen (Arachnida, Opiliones) from Bitterfeld amber	ZooKeys		16	347	375
J. A.	Dunlop	P. G.	Mitov		2011	The &#64257
J. A.	Dunlop	D.	Penney	N. Dalüge, P. Jäger, A. McNeil, R. S. Bradley, P. J. Withers, R. F. Preziosi	2011	Computed tomography recovers data from historical amber: an example from huntsman spiders	Naturwissenschaften		98	519	527
J. A.	Dunlop	D.	Penney	D. Jekel	2013	A summary list of fossil spiders and their relatives	The World Spider Catalog, version 14.0. American Museum of Natural History	N. Platnick
J. A.	Dunlop	R.	Rößler		2002	The trigonotarbid arachnid Anthracomartus voelkelianus (Anthracomartidae)	The Journal of Arachnology		30	211	218
J. A.	Dunlop	C.	Sempf	J. Wunderlich	2010	A new opilioacarid mite in Baltic Amber	European Arachnology 2008	W. Nentwig, M. Entling, C. Kropf		59	70
J. A.	Dunlop	J.	Wunderlich	G. O. Poinar	2004	The first fossil opilioacariform mite (Acari: Opilioacariformes) and the first Baltic amber camel spider (Solifugae)	Transactions of the Royal Society of Edinburgh: Earth Sciences		94	261	273
B.	Dunstan				1923	Mesozoic insects of Queensland Part I - introduction and Coleoptera	Queensland Geological Survey Publication		273	1	89
C. J.	Durden				1966	Oligocene lake deposits in central Colorado and a new fossil insect locality	Journal of Paleontology		40	215	219
C. J.	Durden				1978	A dasyleptid from the Permian of Kansas, Lepidodasypus sharovi n. gen., n. sp. (Insecta: Thysanura: Monura)	The Pearce-Sellards Series		30	1	9
C. J.	Durden	H.	Rose		1978	Butterflies from the Middle Eocene: the earliest occurrence of fossil Papilionoidea	The Pearce-Sellards Series		29	1	25
C.	Durán-Ruiz	F.	Riquelme	M. Coutiño-José, G. Carbot-Chanona, G. Castaño-Meneses, M. Ramos-Arias	2013	Ants from the Miocene Totolapa amber (Chiapas, Mexico), with the first record of the genus Forelius (Hymenoptera, Formicidae)	Canadian Journal of Earth Sciences		50	495	502
A. B.	Dutt				1977	Rajharablatta laskarii, a new lower Gondwana fossil insect from Daltongunj coalfield, Bihar	Records of the Geological Survey of India		108	167	169
H. S.	Dybas				1961	A new fossil feather-wing beetle from Baltic amber (Coleoptera: Ptiliidae)	Fieldiana Zoology		44	1	9
A.	Dürrenfeldt				1968	Dipteren aus dem Oberpliozän von Willershausen	Beihefte zu den Berichten der Naturhistorischen Gesellschaft zu Hannover		6	43	81
C. R.	Eastman				1903	Carboniferous fishes from the central western States	Bulletin of the Museum of Comparative Zoology		39	163	226
D. A.	Eberth	D. S.	Berman	S.S. Sumida, H. Hopf	2000	Lower Permian Terrestrial Paleoenvironments and Vertebrate Paleoecology of the Tambach Basin (Thuringia, Central Germany): The Upland Holy Grail	Palaios		15	293	313
G. D.	Edgecombe	A.	Minelli	L. Bonato	2009	A geophilomorph centipede (Chilopoda) from La Buzinie amber (Late Cretaceous, Cenomanian), SW France	Geodiversitas		31	29	39
G. D.	Edgecombe	V.	Vahtera	S. R. Stock, A. Kallonen, X. H. Xiao, A. Rack, G. Giribet	2012	A scolopocryptopid centipede (Chilopoda: Scolopendromorpha) from Mexican amber: synchrotron microtomography and phylogenetic placement using a combined morphological and molecular data set	Zoological Journal of the Linnean Society		166	768	786
F. W.	Edwards				1921	A note on the subfamily Bruchomyiinae (Diptera Nematocera)	The Annals and Magazine of Natural History, Ninth Series		7	437	439
F. W.	Edwards				1921	A note on the dipterous subfamily Ditomyinae, with descriptions of new and recent fossil forms	The Annals and Magazine of Natural History, Ninth Series		7	431	437
F. W.	Edwards				1923	Oligocene mosquitoes in the British Museum, with a summary of our present knowledge concerning fossil Culicidae	Quarterly Journal of the Geological Society		79	139	155
F. W.	Edwards				1940	Redefinitions and synonymy of some genera of amber fungus-gnats (Diptera, Mycetophilidae)	Proceedings of the Royal Entomological Society of London		9	120	126
D. S.	Edwards				1973	Studies on the flora of the Rhynie Chert	University of Wales, Cardiff
D. S.	Edwards	A. G.	Lyon		1983	Algae from the Rhynie Chert, Aberdeenshire, Scotland, UK	Botanical Journal of the Linnean Society		86	37	56
E.	Eichwald				1864	Sur un terrain jurassique à poissons et insectes d'eau douce de la Sibérie orientale	Bulletin de la Société Géologique de France, Deuxième Série		21	19	25
M. K.	Elias				1937	A new scorpion from the Pennsylvanian Walchia beds near Garnett, Kansas	Journal of Paleontology		11	335	336
M. K.	Elias				1953	Geology and Origin of South Park, Colorado	Quarterly Review of Biology		28	54
S. A.	Elias				2014	Environmental interpretation of fossil insect assemblages from MIS 5 at Ziegler Reservoir, Snowmass Village, Colorado	Quaternary Research		82	592	603
A. F.	Emeljanov				1983	Dictyopharidae from the Cretaceous deposits on the Taymyr peninsula (Insecta, Homoptera)	Paleontological Journal		17	77	82
A. F.	Emeljanov				1990	A new genus and a new tribe of the family Achilidae (Homoptera, Cicadina) from the Baltic amber	Vestnik Zoologii		1990	6	10
A. F.	Emeljanov				1994	The First Fossil Find of the Family Derbidae and a Redescription of the Paleogene Genus Hooleya Cockerell (Achilidae) (Insecta: Homoptera, Flugoroidea)	Paleontological Journal		28	92	101
A. F.	Emeljanov				2002	A record of Derbidae (Insecta: Homoptera: Fulgoroidea) in the Miocene of the northern Caucasus	Paleontological Journal		36	277	278
A. F.	Emeljanov				2008	Two new genera of the family Derbidae from the new world, with description of Recent and an extinct Miocene new species (Homoptera, Fulgoroidea)	Entomological Review		88	910	915
A. F.	Emeljanov	D. E.	Shcherbakov		2000	Kinnaridae and Derbidae (Homoptera, Fulgoroidea) from the Dominican amber	Neues Jahrbuch für Geologie und Paläontologie, Monatshefte		2000	438	448
A. F.	Emeljanov	D. E.	Shcherbakov		2009	New planthoppers of the tribe Achilini (Homoptera, Fulgoroidea, Achilidae) from Baltic amber	Paleontological Journal		43	1008	1018
A. F.	Emeljanov	D. E.	Shcherbakov		2011	A new genus and species of Dictyopharidae (Homoptera) from Rovno and Baltic amber based on nymphs	ZooKeys		130	175	184
A. E.	Emerson				1965	A review of the Mastotermitidae (Isoptera), including a new fossil genus from Brazil	American Museum Novitates		2236	1	46
A. E.	Emerson				1967	Cretaceous Insects From Labrador 3. a New Genus and Species of Termite. (Isoptera: Hodotermitidae)	Psyche		74	267	289
A. E.	Emerson				1969	A revision of the Tertiary fossil species of the Kalotermitidae (Isoptera)	American Museum Novitates		2359	1	57
A. E.	Emerson				1971	Tertiary Fossil Species of the Rhinotermitidae (Isoptera), Phylogeny of Genera, and Reciprocal Phylogeny of Associated Flagellata (Protozoa) and the Staphylinidae (Coleoptera)	Bulletin of the American Museum of Natural History		146	243	304
C.	Emery				1891	Le formiche dell'ambra Siciliana nel Museo Mineralogico dell'Università di Bologna	Memorie della Reale Accademia delle Scienze dell'Istituto di Bologna		5	141	165
C.	Emery				1905	Deux fourmis de l'ambre de la Baltique (Hym.)	Bulletin de la Société Entomologique de France		1905	187	189
G.	Enderlein				1905	Zwei neue beschuppte Copeognathen aus dem Bernstein	Zoologischer Anzeiger		29	39	43
G.	Enderlein				1909	Zur Kenntnis frühjurassischer Copeognathen und Coniopterygiden und über das Schicksal der Archipsyiliden	Zoologischer Anzeiger		34	770	776
G.	Enderlein				1910	Über die Beziehungen der fossilen Coniopterygiden zu den recenten und über Archiconiocompsa prisca nov. gen. nov. spec.	Zoologischer Anzeiger		35	673	677
G.	Enderlein				1911	Die fossilen copeognathan und ihre phylogenie	Palaeontographica		58	279	360
G.	Enderlein				1915	Psyllidologica III. Strophingia oligocaenica nov. spec., eine fossile Psyllide	Zoologischer Anzeiger		45	246	248
G.	Enderlein				1921	Ein fossiler Simuliiden-Riese	Zoologischer Anzeiger		53	74	75
G.	Enderlein				1930	Die Klassifikation der Coniopterygiden auf Grund der recenten und fossilen Gattungen	Archiv für Klassifikatorische und Phylogenetische Entomologie		1	98	114
R.	Endo				1940	A new genus of Thecodontia from the Lycoptera Beds in Manchoukuo	Bulletin of the Central National Museum of Manchoukuo		2	1	14
S.	Endo	I.	Fujiyama		1966	Some late Mesozoic and late Tertiary plants and a fossil insect from Thailand	Japanese Journal of Geology and Geography		37	191	194
M. S.	Engel				1995	A New Fossil Snake-Fly Species from Baltic Amber (Raphidioptera: Inocelliidae)	Psyche		102	187	193
M. S.	Engel				1995	Neocorynura electra, a New Fossil Bee Species from Dominican Amber (Hymenoptera: Halictidae)	Journal of the New York Entomological Society		103	317	323
M. S.	Engel				1996	New augochlorine bees (Hymenoptera: Halictidae) in Dominican amber, with a brief review of fossil Halictidae	Journal of the Kansas Entomological Society		69	334	345
M. S.	Engel				1997	A new fossil bee from the Oligo-Miocene Dominican amber (Hymenoptera: Halictidae)	Apidologie		28	97	102
M. S.	Engel				1998	A New Species of the Baltic Amber Bee Genus Electrapis (Hymenoptera: Apidae)	Journal of Hymenoptera Research		7	94	101
M. S.	Engel				1998	Megatypus parvus spec. nov., a new giant dragonfly from the Lower Permian of Kansas (Protodonata: Meganeuridae)	Odonatologica		27	361	364
M. S.	Engel				1998	Fossil honey bees and evolution in the genus Apis (Hymenoptera: Apidae)	Apidologie		29	265	281
M. S.	Engel				1999	The first fossil of a pleasing lacewing (Neuroptera: Dilaridae)	Proceedings of the Entomological Society of Washington		101	822	826
M. S.	Engel				1999	Megachile glaesaria, the First Megachilid Bee Fossil from Amber (Hymenoptera: Megachilidae)	American Museum Novitates		3276	1	13
M. S.	Engel				1999	The first fossil Euglossa and phylogeny of the orchid bees (Hymenoptera: Apidae
M. S.	Engel				1999	A new xeromelissine bee in Tertiary amber of the Dominican Republic (Hymenoptera: Colletidae)	Entomologica Scandinavica		30	453	458
M. S.	Engel				2000	A New Interpretation of the Oldest Fossil Bee (Hymenoptera: Apidae)	American Museum Novitates		3296	1	12
M. S.	Engel				2000	Classification of the bee tribe Augochlorini (Hymenoptera: Halictidae)	Bulletin of the American Museum of Natural History		250	1	90
M. S.	Engel				2001	The first large carpenter bee from the Tertiary of North America, with a consideration of the geological history of Xylocopinae (Hymenoptera: Apidae)	Transactions of the American Entomological Society		127	245	254
M. S.	Engel				2001	A monograph of the Baltic amber bees and evolution of the Apoidea (Hymenoptera)	Bulletin of the American Museum of Natural History		259	1	192
M. S.	Engel				2002	The fossil pelecinid Pelecinopteron tubuliforme Brues in Baltic amber (Hymenoptera: Pelecinidae)	Journal of Hymenoptera Research		11	5	11
M. S.	Engel				2002	A New Dustywing (Neuroptera: Coniopterygidae) in Turonian Amber from New Jersey, with a Reassessment of Glaesoconis in Neocomian Amber from Lebanon	Journal of the Kansas Entomological Society		75	38	42
M. S.	Engel				2002	The smallest snakefly (Raphidioptera: Mesoraphidiidae): a new species in Cretaceous amber from Myanmar, with a catalog of fossil snakeflies	American Museum Novitates		3363	1	22
M. S.	Engel				2002	The first leucospid wasp from the fossil record (Hymenoptera: Leucospidae)	Journal of Natural History		36	435	441
M. S.	Engel				2002	Halictine bees from the Eocene-Oligocene boundary of Florissant, Colorado (Hymenoptera: Halictidae)	Neues Jahrbuch für Geologie und Paläontologie, Abhandlungen		225	251	273
M. S.	Engel				2003	An Anteonine Wasp in Cenomanian-Albian Amber from Myanmar (Hymenoptera: Dryinidae)	Journal of the Kansas Entomological Society		76	616	621
M. S.	Engel				2003	A new Eocene-Oligocene snakefly from Florissant, Colorado (Raphidioptera: Raphidiidae)	Transactions of the Kansas Academy of Science		106	124	128
M. S.	Engel				2004	The dustywings in Cretaceous Burmese amber (Insecta: Neuroptera: Coniopterygidae)	Journal of Systematic Palaeontology		2	133	136
M. S.	Engel				2004	Thorny lacewings (neuroptera: Rhachiberothidae) in Cretaceous Amber from Myanmar	Journal of Systematic Palaeontology		2	137	140
M. S.	Engel				2004	Notes on a megachiline bee (Hymenoptera: Megachilidae) from the Miocene of Idaho	Transactions of the Kansas Academy of Science		107	97	100
M. S.	Engel				2005	A remarkable kalligrammatid lacewing from the Upper Jurassic Kazakhstan (Neuroptera: Kalligrammatidae)	Transactions of the Kansas Academy of Science		108	59	62
M. S.	Engel				2005	A new sawfly from the Triassic of Queensland (Hymenoptera: Xyelidae)	Memoirs of the Queensland Museum		51	558
M. S.	Engel				2005	An Eocene ectoparasite of bees: the oldest definitive record of phoretic meloid triungulins (Coleoptera: Meloidae
M. S.	Engel				2005	A dryinine wasp in Burmese amber (Hymenopter: Dryinidae)	Polskie Pismo Entomologiczne		74	485	494
M. S.	Engel				2005	The crown wasp genus Electrostephanus (Hymenoptera: Stephanidae): discovery of the female and a new species	Polskie Pismo Entomologiczne		74	317	332
M. S.	Engel				2006	A giant honey bee from the middle Miocene of Japan (Hymenoptera: Apidae)	American Museum Novitates		3504	1	12
M. S.	Engel				2006	A new cuckoo wasp of the genus Ceratochrysis in amber from the Dominican Republic (Hymenoptera: Chrysididae)	Polskie Pismo Entomologiczne		75	499	504
M. S.	Engel				2006	Two ensign wasps in Cretaceous amber from New Jersey and Myanmar (Hymenoptera: Evaniidae)	Polish Journal of Entomology		75	443	454
M. S.	Engel				2008	The wasp family Rhopalosomatidae in mid-Cretaceous amber from Myanmar (Hymenoptera: Vespoidea)	Journal of the Kansas Entomological Society		81	168	174
M. S.	Engel				2008	A stem-group cimicid in mid-Cretaceous amber from Myanmar (Hemiptera: Cimicoidea)	Alavesia		2	233	237
M. S.	Engel				2008	Two New Termites in Baltic Amber (Isoptera)	Journal of the Kansas Entomological Society		81	194	203
M. S.	Engel				2008	A new apterous Zorotypus in Miocene amber from the Dominican Republic (Zoraptera: Zorotypidae)	Acta Entomologica Slovenica		16	127	136
M. S.	Engel				2008	A new species of Ctenoplectrella in Baltic amber (Hymenoptera: Megachilidae)	Acta Zoologica Academiae Scientiarum Hungaricae		54	319	324
M. S.	Engel				2008	An orussid wood wasp in amber from the Dominican Republic (Hymenoptera: Orussidae)	Transactions of the Kansas Academy of Science		111	39	44
M. S.	Engel				2009	A Miocene snakefly from Stewart Valley, Nevada (Raphidioptera: Raphidiidae)	Transactions of the Kansas Academy of Science		112	211	214
M. S.	Engel				2009	Gregarious behaviour in Cretaceous earwig nymphs (Insecta, Dermaptera) from southwestern France	Geodiversitas		31	129	135
M. S.	Engel				2009	Two New Halictine Bees in Miocene Amber from the Dominican Republic (Hymenoptera, Halictidae	ZooKeys		29	1	12
M. S.	Engel				2009	The first fossil leptofoenine wasp (Hymenoptera, Pteromalidae): A new species of Leptofoenus in Miocene amber from the Dominican Republic	ZooKeys		13	57	66
M. S.	Engel				2009	A new termite bug in Miocene amber from the Dominican Republic (Hemiptera, Termitaphididae)	ZooKeys		45	61	68
M. S.	Engel				2009	A new Lower Permian bristletail from the Wellington Formation in Kansas (archaeognatha: Dasyleptidae)	Transactions of the Kansas Academy of Science		112	40	44
M. S.	Engel				2010	A new genus of dustywings allied to Archiconiocompsa in Baltic Amber (Neuroptera: Coniopterygidae)	Transactions of the Kansas Academy of Science		113	145	150
M. S.	Engel				2010	A primitive anobiid beetle in mid-Cretaceous amber from Myanmar (Coleoptera: Anobiidae)	Alavesia		3	31	34
M. S.	Engel				2011	A new snakefly from the Eocene Green River Formation (Raphidioptera: Raphidiidae)	Transactions of the Kansas Academy of Science		114	77	87
M. S.	Engel				2011	New earwigs in mid-Cretaceous amber from Myanmar (Dermaptera, Neodermaptera)	ZooKeys		130	137	152
M. S.	Engel				2013	A ceraphronid wasp in Early Miocene amber from the Dominican Republic (Hymenoptera: Ceraphronidae)	Novitates Paleoentomologicae		2	1	6
M. S.	Engel				2013	A new genus and species of Baissidae in Late Cretaceous amber from New Jersey (Hymenoptera: Evanioidea)	Novitates Paleoentomologicae		3	1	8
M. S.	Engel				2014	An orchid bee of the genus Eulaema in early Miocene Mexican amber (Hymenoptera: Apidae)	Novitates Paleoentomologicae		7	1	15
M. S.	Engel				2014	A termite (Isoptera) in Late Cretaceous amber from Vendée, northwestern France	Paleontological Contributions		10	21	24
M. S.	Engel				2015	The wasp genus Clystopsenella in Early Miocene amber from the Dominican Republic (Hymenoptera: Scolebythidae)	Novitates Paleoentomologicae		12	1	14
M. S.	Engel	S. B.	Archibald		2003	An Early Eocene bee (Hymenoptera: Halictidae) from Quilchena, British columbia	The Canadian Entomologist		135	63	69
M. S.	Engel	D. J.	Bennett		2008	Anoblepsis, a New, Bizarre Braconid Wasp Genus in Dominican Amber (Hymenoptera: Braconidae)	Journal of the Kansas Entomological Society		81	368	372
M. S.	Engel	L. C. V.	Breitkreuz		2013	A male of the bee genus Agapostemon in Dominican amber (Hymenoptera: Halictidae)	Journal of Melittology		16	1	9
M. S.	Engel	L. C. V.	Breitkreuz	M. Ohl	2014	The first male of the extinct bee tribe Melikertini (Hymenoptera: Apidae)	Journal of Melittology		30	1	18
M. S.	Engel	S.	Chatzimanolis		2005	Early Cretaceous earwigs (Dermaptera) from the Santana Formation, Brazil	Polskie Pismo Entomologiczne		74	219	226
M. S.	Engel	S.	Chatzimanolis		2009	An oxyteline rove beetle in Dominican amber with possible African affinities (Coleoptera: Staphylinidae: Oxytelinae)	Annals of the Carnegie Museum		77	425	429
M. S.	Engel	X.	Delclòs		2010	Primitive termites in Cretaceous amber from Spain and Canada (Isoptera)	Journal of the Kansas Entomological Society		83	111	128
M. S.	Engel	D. A.	Grimaldi		2000	A winged Zorotypus in Miocene amber from the Dominican Republic (Zoraptera: Zorotypidae), with discussion on relationships of and within the order	Acta Geologica Hispanica		35	149	164
M. S.	Engel	D. A.	Grimaldi		2002	The first Mesozoic Zoraptera (Insecta)	American Museum Novitates		3362	1	20
M. S.	Engel	D. A.	Grimaldi		2004	A new rock crawler in Baltic Amber, with comments on the order (Mantophasmatodea: Mantophasmatidae)	American Museum Novitates		3431	1	11
M. S.	Engel	D. A.	Grimaldi		2004	A primitive earwig in Cretaceous amber from Myanmar (Dermaptera: Pygidicranidae)	Journal of Paleontology		78	1018	1023
M. S.	Engel	D. A.	Grimaldi		2004	The first Mesozoic stephanid wasp (Hymenoptera: Stepanidae)	Journal of Paleontology		78	1192	1197
M. S.	Engel	D. A.	Grimaldi		2005	Primitive New Ants in Cretaceous Amber from Myanmar, New Jersey, and Canada (Hymenoptera: Formicidae)	American Museum Novitates		3485	1	24
M. S.	Engel	D. A.	Grimaldi		2006	The first Cretaceous spider wasp (Hymenoptera: Pompilidae)	Journal of the Kansas Entomological Society		79	359	368
M. S.	Engel	D. A.	Grimaldi		2006	The earliest webspinners (Insecta: Embiodea)	American Museum Novitates		3514	1	15
M. S.	Engel	D. A.	Grimaldi		2006	The first Cretaceous sclerogibbid wasp (Hymenoptera: Sclerogibbidae)	American Museum Novitates		3515	1	7
M. S.	Engel	D. A.	Grimaldi		2006	A Diminutive Pelecinid Wasp in Cretaceous Amber from New Jersey (Hymenoptera: Pelecinidae)	Northeastern Naturalist		13	291	297
M. S.	Engel	D. A.	Grimaldi	K. Krishna	2007	Primitive termites from the Early Cretaceous of Asia (Isoptera)	Stuttgarter Beiträge zur Naturkunde Serie B (Geologie und Paläontologie)		371	1	32
M. S.	Engel	D. A.	Grimaldi		2007	New False Fairy Wasps in Cretaceous Amber from New Jersey and Myanmar (Hymenoptera: Mymarommatoidea)	Transactions of the Kansas Academy of Science		110	159	168
M. S.	Engel	D. A.	Grimaldi		2007	Cretaceous Scolebythidae and phylogeny of the family (Hymenoptera: Chrysidoidea)	American Museum Novitates		3568	1	16
M. S.	Engel	D. A.	Grimaldi		2007	The neuropterid fauna of Dominican and Mexican amber (Neuropterida: Megaloptera, Neuroptera)	American Museum Novitates		3587	1	58
M. S.	Engel	D. A.	Grimaldi	K. Krishna	2007	A synopsis of Baltic amber termites (Isoptera)	Stuttgarter Beiträge zur Naturkunde Serie B (Geologie und Paläontologie)		372	1	20
M. S.	Engel	D. A.	Grimaldi		2008	A jugular-horned beetle in Cretaceous amber from Myanmar (Coleoptera: Prostomidae)	Alavesia		2	215	218
M. S.	Engel	D. A.	Grimaldi		2008	Diverse Neuropterida in Cretaceous amber, with particular reference to the paleofauna of Myanmar (Insecta)	Nova Supplementa Entomologica		20	1	86
M. S.	Engel	D. A.	Grimaldi		2009	Diversity and phylogeny of the Mesozoic wasp family Stigmaphronidae (Hymenoptera: Ceraphronoidea)	Denisia		26	53	68
M. S.	Engel	D. A.	Grimaldi	H. Singh, P. C. Nascimbene	2011	Webspinners in early Eocene amber from western India (Insecta: Embiodea)	ZooKeys		148	197	208
M. S.	Engel	D. A.	Grimaldi	P. C. Nascimbene, H. Singh	2011	The termites of Early Eocene Cambay amber, with the earliest record of the Termitidae (Isoptera)	ZooKeys		148	105	123
M. S.	Engel	D. A.	Grimaldi	J. Ortega-Blanco	2011	Serphitid wasps in Cretaceous amber from New Jersey (Hymenoptera: Serphitidae)	Insect Systematics & Evolution		42	197	204
M. S.	Engel	D. A.	Grimaldi	V. H. Gonzalez, I. A. Hinojosa-Díaz, C. D. Michener	2012	An Exomalopsine bee in early Miocene amber from the Dominican Republic (Hymenoptera: Apidae)	American Museum Novitates		3758	1	16
M. S.	Engel	D. A.	Grimaldi	J. Ortega-Blanco	2013	Zoropelecinus zigrasi, a pelecinid wasp in mid-Cretaceous amber from Myanmar (Hymenoptera: Pelecinidae)	Novitates Paleoentomologicae		4	1	10
M. S.	Engel	D. A.	Grimaldi	J. Ortega-Blanco	2013	A stephanid wasp in mid-Cretaceous Burmese amber (Hymenoptera: Stephanidae), with comments on the antiquity of the hymenopteran radiation	Journal of the Kansas Entomological Society		86	244	252
M. S.	Engel	D. A.	Grimaldi		2014	New mid-Cretaceous earwigs in amber from Myanmar (Dermaptera)	Novitates Paleoentomologicae		6	1	16
M. S.	Engel	D. A.	Grimaldi		2014	Whipspiders (Arachnida: Amblypygi) in amber from the early Eocene and mid-Cretaceous, including maternal care	Novitates Paleoentomologicae		9	1	17
M. S.	Engel	M.	Gross		2009	A giant termite from the Late Miocene of Styria, Austria (Isoptera)	Naturwissenschaften		96	289	295
M. S.	Engel	M.	Gross		2012	A new fossil crane fly from the early Pannonian of the Styrian basin (Diptera: Tipulidae)	Journal of the Kansas Entomological Society		85	160	163
M. S.	Engel	I. A.	Hinojosa-Díaz	A. P. Rasnitsyn	2009	A honey bee from the Miocene of Nevada and the biogeography of Apis (Hymenoptera: Apidae: Apini)	Proceedings of the California Academy of Sciences		60	23	38
M. S.	Engel	D. Y.	Huang	Q. B. Lin	2011	A new genus and species of Aetheogrammatidae from the Jurassic of Inner Mongolia, China (Neuroptera)	Journal of the Kansas Entomological Society		84	315	319
M. S.	Engel	D. Y.	Huang	D. Azar, A. Nel, S. R. Davis, M. Alvarado, L. C. V. Breitkreuz	2015	The wasp family Spathiopterygidae in mid-Cretaceous amber from Myanmar (Hymenoptera: Diaprioidea)	Comptes Rendus Palevol		14	95	100
M. S.	Engel	D. Y.	Huang	L. C. V. Breitkreuz, C. Y. Cai, M. Alvarado	2016	Two new species of mid-Cretaceous webspinners in amber from northern Myanmar (Embiodea: Clothodidae, Oligotomidae)	Cretaceous Research		58	118	124
M. S.	Engel	D. Y.	Huang	L. C. V. Breitkreuz, D. Azar, C. Y. Cai, M. Alvarado	2016	A new twisted-wing parasitoid from mid-Cretaceous amber of Myanmar (Strepsiptera)	Cretaceous Research		58	160	167
M. S.	Engel	R. K.	Kinzelbach		2008	A primitive moth from the earliest Eocene Fur Formation ("Mo-clay") of Denmark (Lepidoptera: Micropterigidae)	Linzer Biologische Beiträge		40	1443	1448
M. S.	Engel	K.	Krishna		2007	New Dolichorhinotermes from Ecuador and in Mexican Amber (Isoptera: Rhinotermitidae)	American Museum Novitates		3592	1	8
M. S.	Engel	K.	Krishna		2007	Drywood termites in Dominican amber (Isoptera: Kalotermitidae)	Beiträge zur Entomologie		57	263	275
M. S.	Engel	J. D.	Lim	K. S. Baek, L. D. Martin	2002	An earwig from the Lower Cretaceous of Korea (Dermaptera: Forficulina)	Journal of the Kansas Entomological Society		75	86	90
M. S.	Engel	J. D.	Lim	K. S. Baek	2006	Fossil snakeflies from the Early Cretaceous of southern Korea (Raphidioptera: Mesoraphidiidae)	Neues Jahrbuch für Geologie und Paläontologie, Monatshefte		2006	249	256
M. S.	Engel	Z. W.	Liu		2012	A new species of Ibaliid wasp in Baltic amber (Hymenoptera: Ibaliidae)	Journal of the Kansas Entomological Society		85	164	168
M. S.	Engel	R. C.	McKellar	J. T. Huber	2013	A fossil species of the primitive mymarid genus Borneomymar (Hymenoptera: Mymaridae) in Eocene Baltic amber	Novitates Paleoentomologicae		5	1	8
M. S.	Engel	C. D.	Michener		2013	A minute stingless bee in Eocene Fushan amber from northeastern China (Hymenoptera: Apidae)	Journal of Melittology		14	1	10
M. S.	Engel	A.	Nel	D. Azar, C. Soriano, P. Tafforeau, D. Néraudeau, J.P. Colin, V. Perrichot	2011	New, primitive termites (Isoptera) from Early Cretaceous ambers of France and Lebanon	Palaeodiversity		4	39	49
M. S.	Engel	A.	Nel		2015	A new fossil drywood termite species from the late Eocene of France allied to Cryptotermes and Procryptotermes (Isoptera: Kalotermitidae)	Novitates Paleoentomologicae		11	1	7
M. S.	Engel	J.	Ortega-Blanco		2008	The fossil crown wasp Electrostephanus petiolatus Brues in Baltic Amber (Hymenoptera, Stephanidae): designation of a neotype, revised classification, and a key to amber Stephanidae	ZooKeys		4	55	64
M. S.	Engel	J.	Ortega-Blanco	D. J. Bennett	2009	A remarkable tiphiiform wasp in mid-Cretaceous amber from Myanmar (Hymenoptera: Tiphiidae)	Transactions of the Kansas Academy of Science		112	1	6
M. S.	Engel	J.	Ortega-Blanco	D. Azar	2011	The earliest earwigs in amber (Dermaptera): A new genus and species from the Early Cretaceous of Lebanon	Insect Systematics & Evolution		42	139	148
M. S.	Engel	J.	Ortega-Blanco	C. Soriano, D. A. Grimaldi, X. Delclòs	2013	A new lineage of enigmatic diaprioid wasps in Cretaceous amber (Hymenoptera: Diaprioidea)	American Museum Novitates		3771	1	23
M. S.	Engel	J.	Ortega-Blanco	R. C. McKellar	2013	New scolebythid wasps in Cretaceous amber from Spain and Canada, with implications for the phylogeny of the family (Hymenoptera: Scolebythidae)	Cretaceous Research		46	31	42
M. S.	Engel	J.	Ortega-Blanco	P. C. Nascimbene, H. Singh	2013	The bees of early Eocene Cambay amber (Hymenoptera: Apidae)	Journal of Melittology		25	1	12
M. S.	Engel	A. D.	Pan	B. F. Jacobs	2013	A termite from the late Oligocene of northern Ethiopia	Acta Palaeontologica Polonica		58	331	334
M. S.	Engel	D.	Peris	S. Chatzimanolis, X. Delclòs	2015	An earwig (Insecta: Dermaptera) in Early Cretaceous amber from Spain	Insect Systematics & Evolution		46	291	300
M. S.	Engel	E. E.	Perkovsky		2006	Psocoptera (Insecta) in Eocene Rovno amber (Ukraine)	Vestnik Zoologii		40	175	179
M. S.	Engel	E. E.	Perkovsky		2006	Sphaeropsocus kuenowii Hagen in Rovno amber from the Ukraine (Psocoptera: Sphaeropsocidae)	Entomological News		117	243	245
M. S.	Engel	E. E.	Perkovsky		2006	An Eocene Bee in Rovno Amber, Ukraine (Hymenoptera: Megachilidae)	American Museum Novitates		3506	1	12
M. S.	Engel	V.	Perrichot		2014	An earwig in Late Cretaceous Vendean amber (Dermaptera)	Paleontological Contributions		10	16	20
M. S.	Engel	V.	Perrichot		2014	The extinct wasp family Serphitidae in Late Cretaceous Vendean amber (Hymenoptera)	Paleontological Contributions		10	46	51
M. S.	Engel	E.	Peñalver		2006	A Miocene halictine bee from Rubielos de Mora Basin, Spain (Hymenoptera: Halictidae)	American Museum Novitates		3503	1	10
M. S.	Engel	D.	Ren		2008	New snakeflies from the Jiulongshan Formation of Inner Mongolia, China (Raphidioptera)	Journal of the Kansas Entomological Society		81	188	193
M. S.	Engel	M. G.	Rightmyer		2000	A new augochlorine bee species in Tertiary amber from the Dominican Republic (Hymenoptera: Halictidae)	Apidologie		31	431	436
M. S.	Engel	T.	Tanaka		2015	A giant termite of the genus Gyatermes from the Late Miocene of Nagano Prefecture, Japan (Isoptera)	Novitates Paleoentomologicae		10	1	10
H.	Engelhardt	F.	Kinkelin		1908	I. Oberpliocäne Flora und Fauna des Untermaintales, insbesondere des Frankfurter Klärbeckens. II. Unterdiluviale Flora von Hainstadt a. M	Abhandlungen der Senckenbergischen Naturforschenden Gesellschaft		29	149	306
B. R.	Erickson				1975	Dakotornis cooperi, a new Paleocene bird from North Dakota	Scientific Publications of the Science Museum of Minnesota, New Series		3	1	7
B. R.	Erickson				1976	Osteology of the early Eusuchian crocodile Leidyosuchus formidabilis, Sp. Nov	The Science Museum of Minnesota: Paleontology		2	1	61
B. R.	Erickson				1982	Wannaganosuchus, a new alligator from the Paleocene of North America	Journal of Paleontology		56	492	506
J. M.	Erickson				1983	Trichopterodomus leonardi, a New Genus and Species of Psychomyiid Caddisfly (Insecta: Trichoptera) Represented by Retreats from the Paleocene of North Dakota	Journal of Paleontology		57	560	567
B. R.	Erickson				1991	Flora and Fauna of the Wannagan Creek Quarry: Late Paleocene of North America	Scientific Publications of the Science Museum of Minnesota		7	1	19
K.	Ermisch				1941	Mordelliden und Scraptiiden aus baltischem Bernstein	Entomologische Blätter. Zeitschrift für Biologie und Systematik der Käfer		37	177	185
K.	Ermisch				1943	Eine neue Mordellide und Scraptiide aus baltischem Bernstein (Coleoptera: Mordellidae & Scraptiidae)	Arbeiten über Morphologische und Taxonomische Entomologie aus Berlin-Dahlem		10	64	68
T. L.	Erwin				1971	Fossil tachyine beetles from Mexican and Baltic amber	Entomologica Scandinavica		2	233	236
T.	Esaki				1949	The occurrence of the Mesozoic insect Chresmoda in the far east	Insecta Matsumurana		17	4	5
T.	Esaki	S.	Asahina		1957	On two tertiary dragonflies species from the Oya-Formation in Kazusa-Nagasaki Prefecture	Kontyu		25	82	86
K. Y.	Eskov				1984	A new fossil spider family from the Jurassic of Transbaikalia (Araneae: Chelicerata)	Neues Jahrbuch für Geologie und Paläontologie Monatshefte		1984	645	653
K.	Eskov				1987	A new archaeid spider (Chelicerata: Araneae) from the Jurassic of Kazakhstan, with notes on the so-called "Gondwanan" ranges of recent taxa	Neues Jahrbuch für Geologie und Paläontologie, Abhandlungen		175	81	106
K.	Eskov				1992	Archaeid spiders from Eocene Baltic amber (Chelicerata: Araneida: Arachaeidae) with remarks on the so-called “Gondwanan” ranges of Recent taxa	Neues Jahrbuch für Geologie und Paläontologie, Abhandlungen		185	311	328
K.	Eskov	M.	Marusik		1992	Fossil Spiders of the Family Nesticidae (Chelicerata, Araneida)	Paleontological Journal		26	108	119
K. Y.	Eskov	P. A.	Selden		2005	First record of spiders from the Permian period (Araneae: Mesothelae)	Bulletin of the British Arachnological Society		13	111	116
K. Y.	Eskov	J.	Wunderlich		1995	On the spiders from Taimyr ambers, Siberia, with the description of a new family and with general notes on the spiders from the Cretaceous resins (Arachnida: Araneae)	Beiträge zur Araneologie		4	95	107
K. Y.	Eskov	S.	Zonshtein		1990	First Mesozoic mygalomorph spiders from the Lower Cretaceous of Siberia and Mongolia, with notes on the system and evolution of the infraorder Mygalomorphae (Chelicerata: Araneae)	Neues Jahrbuch für Geologie und Paläontologie, Abhandlungen		178	325	368
K. Y.	Eskov	S. L.	Zonstein		2000	The first ctenizoid mygalomorph spiders from Eocene Baltic amber (Araneida: Mygalomorphae: Ctenizidae)	Paleontological Journal		34	S268	S274
R.	Estes	Z. V.	Spinar	E. Nevo	1978	Early Cretaceous pipid tadpoles from Israel (Amphibia: Anura)	Herpetologica		34	374	393
R.	Etheridge	A. S.	Olliff		1890	The Mesozoic and Tertiary insects of New South Wales	Memoirs of the Geological Survey of New South Wales, Palaeontology		7	1	12
W.	Etter	O.	Kuhn		2000	An articulated dragonfly (Insecta, Odonata) from the Upper Liassic Posidonia Shale of Northern Switzerland	Palaeontology		43	967	977
J. W.	Evans				1943	Upper Permian Homoptera from New South Wales	Records of the Australian Museum		21	180	198
J. W.	Evans				1943	Two interesting Upper Permian Homoptera from New South Wales	Transactions of the Royal Society of South Australia		67	7	9
J. W.	Evans				1947	A new fossil homopteron from Kimble's Hill, Belmont (Upper Permian)	Records of the Australian Museum		21	431	432
J. W.	Evans				1956	Palaeozoic and Mesozoic Hemiptera (Insecta)	Australian Journal of Zoology		4	165	258
J. W.	Evans				1958	New Upper Permian Homoptera from the Belmont beds (Homoptera: Insecta)	Records of the Australian Museum		24	109	114
J. W.	Evans				1961	Some Upper Triassic Hemiptera from Queensland	Memoirs of the Queensland Museum			13	23
J. W.	Evans				1963	The systematic position of the Ipsviciidae (Upper Triassic Hemiptera) and some new Upper Permian and Middle Triassic Hemiptera from Australia (Insecta)	Journal of the Entomological Society of Queensland		2	17	23
H. E.	Evans				1969	Three new Cretaceous aculeate wasps (Hymenoptera)	Psyche		76	251	261
J. W.	Evans				1971	Some Upper Triassic Hemiptera from Mount Crosby, Queensland	Memoirs of the Queensland Museum		16	145	151
H. E.	Evans				1973	Cretaceous aculeate wasps from Taimyr, Siberia (Hymenoptera)	Psyche		80	166	178
S. E.	Evans	L. J.	Barbadillo		1997	Early Cretaceous lizards from Las Hoyas, Spain	Zoological Journal of the Linnean Society		119	23	49
S. E.	Evans	L. J.	Barbadillo		1998	An unusual lizard (Reptilia: Squamata) from the Early Cretaceous of Las Hoyas, Spain	Zoological Journal of the Linnean Society		124	235	265
S. E.	Evans	L. J.	Barbadillo		1999	A short-limbed lizard from the Lower Cretaceous of Spain	Special Papers in Palaeontology		60	73	85
S. E.	Evans	K. A.	Kermack		1994	Assemblages of small tetrapods from the Early Jurassic of Britain	In the Shadow of the Dinosaurs: Early Mesozoic Tetrapods, N. C. Fraser and H.-D. Sues (eds.), Cambridge University Press			271	283
S. E.	Evans	A. R.	Milner		1996	A metamorphosed salamander from the Early Cretaceous of Las Hoyas, Spain	Philosophical Transactions of the Royal Society of London B		351	627	646
N. L.	Evenhuis				1994		Catalogue of the Fossil Flies of the World (Insecta: Diptera)			1	600
N. L.	Evenhuis				2002	Pieza, a new genus of microbombyliids from the New World (Diptera: Mythicomyiidae)	Zootaxa		36	1	28
N. L.	Evenhuis				2002	Review of the Tertiary microbombyliids (Diptera: Mythicomyiidae) in Baltic, Bitterfeld, and Dominican amber	Zootaxa		100	1	15
N. L.	Evenhuis				2013	New microbombyliids (Diptera: Mythicomyiidae) from Eocene Baltic and Rovno ambers, with notes on previously described amber species	Zootaxa		3731	371	380
N. L.	Evenhuis				2013	A new species of Hemipenthes Loew (Diptera: Bombyliidae: Anthracinae) from Miocene Dominican amber	Polish Journal of Entomology		82	281	286
G. B.	Fairchild				1989	A second species of fossil Stenotabanus (Diptera: Tabanidae)in amber from the Dominican Republic	Florida Entomologist		72	630	632
H.	Fang	D.	Ren	Y. J. Wang	2015	Familial clarification of Saucrosmylidae stat. nov. and new saucrosmylids from Daohugou, China (Insecta, Neuroptera)	PLoS One		10	e0141048
Y.	Fang	B.	Wang	H. C. Zhang, H. Wang, E. A. Jarzembowski, D. R. Zheng, Q. Zhang, S. Li, Q. Liu	2015	New Cretaceous Elcanidae from China and Myanmar (Insecta, Orthoptera)	Cretaceous Research		52	323	328
Y.	Fang	H.	Zhang	B. Wang, Y. Zhang	2007	New taxa of Aboilinae (Insecta, Orthoptera, Prophalangopsidae) from the Middle Jurassic of Daohugou, Inner Mongolia, China	Zootaxa		1637	55	62
Y.	Fang	H. C.	Zhang	B. Wang, D. R. Zheng	2013	A new Chifengiinae species (Orthoptera: Prophalangopsidae) from the Lower Cretaceous Yixian Formation (Liaoning, P.R. China)	Insect Systematics & Evolution		44	141	147
Y.	Fang	H. C.	Zhang	B. Wang, D. R. Zheng	2013	A new cockroach (Blattaria: Caloblattinidae) from the Upper Triassic Xujiahe Formation of Sichuan Province, southwestern China	Insect Systematics & Evolution		44	167	174
C.	Fate	J.	Lapeyrie	A. Nel	2013	A new Permagrionidae from the Middle Permian of the south of France (Odonatoptera: Protozygoptera)	Zootaxa		3702	397	400
C.	Fate	V.	Perrichot	A. Nel	2013	A Mid Cretaceous representative of the modern scatopsid genus Ectaetia (Diptera: Scatopsidae: Ectaetiinae)	Zootaxa		3686	396	400
D. N.	Fedorenko				2014	Wings of Coptoclavidae (Coleoptera, Adephaga) from the Keuper (Triassic) of Franconia, Germany	Paleontological Journal		48	605	609
D. N.	Fedorenko	A. G.	Ponomarenko		2012	First records of hindwings of Permian beetles (Coleoptera)	Paleontological Journal		46	164	170
Z. A.	Fedotova	E. E.	Perkovsky		2004	New gall midges (Diptera, Cecidomyiidae) from the Rovno amber: Subfamily Lestremiinae, Tribes Strobliellini and Campylomyzini
Z. A.	Fedotova	E. E.	Perkovsky		2005	New gall midges (Diptera, Cecidomyiidae) from the Rovno amber: subfamily Porricondylinae (tribtes Bryocryptini and Winnertziini) and subfamily Lasiopterinae (tribes Brachineurini and Oligotrophini)	Paleontological Journal		39	41	51
Z. A.	Fedotova	E. E.	Perkovsky		2007	New gall midges of the Subfamily Lestremiinae (Diptera, Cecidomyiidae) from the Rovno Amber	Paleontological Journal		41	437	450
Z. A.	Fedotova	E. E.	Perkovsky		2008	Novye taksony gallits (Diptera, Cecidomyiidae) iz Dubrovitsy (Rovenskiy Yantar')	Vestnik Zoologii		42	27	40
Z. A.	Fedotova	E. E.	Perkovsky		2009	New gall midges of the Tribe Leptosynini (Diptera, Cecidomyiidae) from the Late Eocene ambers and the classification of the Supertribe Heteropezidi	Paleontological Journal		43	1101	1179
Z. A.	Fedotova	E. E.	Perkovsky		2011	Gall midges of the Supertribe Stomatosematidi (Diptera, Cecidomyiidae) in the Palaearctic region, with descriptions of new taxa from the Late Eocene Rovno amber: 1. Stomatosema, Vanchidiplosis, Clarumreddera gen. n.	Entomological Review		92	427	439
Z. A.	Fedotova	E. E.	Perkovsky		2011	Gall midges of the Supertribe Stomatosematidi (Diptera, Cecidomyiidae) in the Palaearctic region, with descriptions of new taxa from the Late Eocene Rovno amber: 2. The genera Didactylomyia and Rovnodidactylomyia gen. n.	Entomological Review		92	565	575
Z. A.	Fedotova	E. E.	Perkovsky		2012	Gall midges of the Supertribe Stomatosematidi (Diptera, Cecidomyiidae) in the Palaearctic region, with descriptions of new taxa from the Late Eocene Rovno amber: 3. Groveromyia gen. n. Analysis of biometric parameters of the Recent and Late Eocene genera and species	Entomological Review		92	932	948
Z. A.	Fedotova	E. E.	Perkovsky		2014	New gall midges (Diptera, Cecidomyiidae, Brachineurini, Ledomyiini) from the late Eocene Rovno amber	Vestnik Zoologii		48	35	50
Z. A.	Fedotova	E. E.	Perkovsky		2015	New gall midges (Diptera, Cecidomyiidae, Stomatosematidi, Brachineuridi) from the Late Eocene amber of Gulyanka (Zhitomir region, Ukraine)	Paleontological Journal		49	270	278
R. M.	Feldmann	F. J.	Vega	S. P. Applegate and G. A. Bishop	1998	Early Cretaceous Arthropods from the Tlayua Formation at Tepexi de Rodriguez, Puebla, Mexico	Journal of Paleontology		72	79	90
E. P.	Felt				1911	A generic synopsis of the Itonidae	Journal of the New York Entomological Society		19	31	62
H.	Feng	C. K.	Shih	D. Ren, C. X. Liu	2010	New male pelecinid wasps (Hymenoptera: Pelecinidae) from the Yixian Formation of western Liaoning (China)	Geologica Carpathica		61	463	468
R. G.	Fennah				1961	The occurrence of a cixiine fulgoroid (Homoptera) in the Weald Clay	Annals and Magazine of Natural History, Series 13		4	161	163
R. G.	Fennah				1963	New fossil fulgoroid Homoptera from the amber of Chiapas, Mexico	University of California Publications in Entomology		31	43	48
R. G.	Fennah				1968	A new genus and species of Ricaniidae from Palaeocene deposits in North Dakota	Journal of Natural History		2	143	146
R. G.	Fennah				1987	A new genus and species of Cixiidae (Homoptera: Fulgoroidea) from Lower Cretaceous amber	Journal of Natural History		21	1237	1240
F. R.	Fernandes	J.	Prokop	A. Nel	2015	Discovery of the genus Crinoedischia in the Middle Permian of France (Insecta: Orthoptera)	Annales de la Société Entomologique de France		50	260	263
J.	Fernández de Villalta				1962	Dos coleópteros fósiles procedentes de la depresión de Cerdanya (Lérida)	Estudios Geologicos		28	105	109
F.	Fernández-Rubio	A.	Nel		2000	Neurosymploca? oligocenica, a new fossil species of Lepidoptera Zygaenoidea of the Oligocene of Céreste (Lubéron, France)	Boletín Sociedad Entomológica Aragonesa		27	7	16
F.	Fernández-Rubio	E.	Peñalver	X. Martínez-Delclòs	1991	Zygaena? turolensis, una nueva especie de Lepidoptera Zygaenidae del Mioceno de Rubielos de Mora (Teruel). Descripción y filogenia	Estudios del Museo de Ciencias Naturales de Álava		6	77	93
F.	Fernández-Rubio	E.	Peñalver		1994	Un nuevo ejemplar fósil de Zygaena? turolensis Fernández-Rubio, Peñalver & Martínez-Delclòs, 1991 (Lepidoptera
V.	Fet	D. E.	Shcherbakov	M. E. Soleglad	2011	The first record of Upper Permian and Lower Triassic scorpions from Russia (Chelicerata: Scorpiones)	Euscorpius - Occasional Publications in Scorpiology		121	1	16
P.	Fidalgo	D. R.	Smith		1987	A fossil Siricidae (Hymenoptera) from Argentina	Entomological News		98	63	66
M.	Fikacek	M. S.	Engel		2011	An aquatic water scavenger beetle in early Miocene amber from the Dominican Republic (Coleoptera: Hydrophilidae)	Annales Zoologici		61	621	628
M.	Fikacek	J.	Hájek	J. Prokop	2008	New records of the water beetles (Coleoptera: Dytiscidae, Hydrophilidae) from the central European Oligocene-Miocene deposits, with a confirmation of the generic attribution of Hydrobiomorpha enspelense Wedmann 2000	Annales de la Société Entomologique de France		4	187	199
M.	Fikacek	A.	Prokin	R. B. Angus	2011	A long-living species of the hydrophiloid beetles: Helophorus sibiricus from the early Miocene deposits of Kartashevo (Siberia, Russia)	ZooKeys		130	239	254
M.	Fikacek	A.	Prokin	R. B. Angus, A. Ponomarenko, Y. L. Yue, D. Ren, J. Prokop	2012	Revision of Mesozoic fossils of the helophorid lineage of the superfamily Hydrophiloidea (Coleoptera: Polyphaga)	Acta Entomologica Musei Nationalis Pragae		52	89	127
M.	Fikacek	A.	Prokin	E. Yan, Y. Yue, B. Wang, D. Ren, R. Beattie	2014	Modern hydrophilid clades present and widespread in the Late Jurassic and Early Cretaceous (Coleoptera: Hydrophiloidea: Hydrophilidae)	Zoological Journal of the Linnean Society		170	710	734
M.	Fikacek	J.	Prokop	A. Nel	2010	Fossil water scavenger beetles of the subtribe Hydrobiusina (Coleoptera: Hydrophilidae) from the Late Oligocene locality of Aix-en-Provence (France)	Acta Entomologica Musei Nationalis Pragae		50	445	458
M.	Fikacek	H.	Schmied	J. Prokop	2010	Fossil Hydrophilid Beetles (Coleoptera: Hydrophilidae) of the Late Oligocene Rott Formation (Germany)	Acta Geologica Sinica		84	732	750
M.	Fikacek	H.	Schmied		2013	Insect fauna of the late Miocene locality of Öhningen (Germany) less diverse than reported: an example of the Hydrophilid beetles (Coleoptera)	Journal of Paleontology		87	427	443
M.	Fikacek	S.	Wedmann	H. Schmied	2010	Diversification of the greater hydrophilines clade of giant water scavenger beetles dated back to the Middle Eocene (Coleoptera: Hydrophilidae: Hydrophilina)	Invertebrate Systematics		24	9	22
A.	Fiori				1932	Note su alcuni insetti fossili Italiani	Giornale di Geologia		7	47	54
T. C.	Fischer				2013	Pygmy moths (Lepidoptera, Nepticulidae) from Baltic amber (Eocene)	Zitteliana A		53	85	92
T. C.	Fischer				2014	Caterpillars and cases of Tineidae (clothes moths, Lepidoptera) from Baltic amber (Eocene)	Zitteliana A		54	75	81
J. R.	Fisher	E. M.	Tucker	M. J. Sharkey	2015	Colemanus keeleyorum (Braconidae, Ichneutinae s. l.): a new genus and species of Eocene wasp from the Green River Formation of western North America	Journal of Hymenoptera Research		44	57	67
S. J.	Fitzgerald				1999	A new species of Plecia from the Green River Formation and new combinations of fossil Bibionidae (Diptera)	Great Basin Naturalist		59	182	187
K.	Flach				1890	Ueber zwei fossile Silphiden (Coleoptera) aus den Phosphoriten von Caylux	Deutsche Entomologische Zeitschrift		1890	105	109
G.	Fleck	G.	Bechly	X. Martinez-Delclos, E. Jarzembowski, R. Coram, A. Nel	2003	Phylogeny and classification of the Stenophlebioptera (Odonata: Epiproctophora)	Annales de la Société Entomologique de France		39	55	93
G.	Fleck	G.	Bechly	X. Martínez-Delclòs, E. A. Jarzembowski, A. Nel	2004	A revision of the Upper Jurassic-Lower Cretaceous dragonfly family Tarsophlebiidae, with a discussion on the phylogenetic positions of the Tarsophlebiidae and Sieblosiidae (Insecta, Odonatoptera, Panodonata	Geodiversitas		26	33	59
G.	Fleck	A.	Nel	X. Martínez-Delclòs	1999	The oldest record of libellulid dragonflies from the Upper Cretaceous of Kazakhstan (Insecta: Odonata, Anisoptera)	Cretaceous Research		20	655	658
G.	Fleck	A.	Nel	G. De Plöeg, G. Masselot	2000	A fossil dragonfly from the Paris Basin amber of France (Lowermost Eocene) (Insecta, Odonata, Anisoptera)	Acta Geologica Hispanica		35	131	134
G.	Fleck	A.	Nel	G. Bechly, X. Martinez-Delclos	2001	Revision and phylogenetic affinities of the Jurassic Steleopteridae Handlirsch, 1906 (Odonata: Zygoptera)	Insect Systematics & Evolution		32	285	305
G.	Fleck	A.	Nel		2002	The first Isophlebioid Dragonfly (Odonata: Isophlebioptera: Campterophlebiidae) from the Mesozoic of China	Palaeontology		45	1123	1136
G.	Fleck	A.	Nel	G. Bechly, F. Escuillié	2002	The larvae of the Mesozoic family Aeschnidiidae and their phylogenetic implications (Insecta, Odonata, Anisoptera)	Palaeontology		45	165	184
G.	Fleck	A.	Nel		2003	Revision of the Mesozoic family Aeschnidiidae (Odonata: Anisoptera)	Zoologica		153	1	170
G.	Fleck	A.	Nel	G. Bechly, X. Martínez-Delclòs, E. A. Jarzembowski, R. A. Coram	2008	New lower cretaceous 'libelluloid' dragonflies (Insecta: Odonata: Cavilabiata) with notes about estimated divergences dates for this group	Palaeodiversity		1	19	36
P.	Fliche				1901	Sur un insecte fossile trouvé dans le Trias en Lorraine	Comptes Rendus Hebdomadaires des Séances de l'Académie des Sciences		132	650	651
R.	Florin				1940	Die heutige und frühere Verbreitung der Koniferengattung Acmopyle Pilger	Svensk Botanisk Tidskrift		34	117	140
L. R.	Fontes	M. A.	Vulcano		1998	Cupins fósseis do Novo Mundo	Cupins: O Desafio do Conhecimento	L. R. Fontes, E. B. Filho		243	295
H.	Franz				1976	Scydameniden (Coleoptera) aus dem baltischen Bernstein	Verhandlungen der Zoologisch-Botanischen Gesellschaft in Wien		115	80	85
H.	Franz				1983	Fossile Scydmaenidae in Baltischem und Dominikanischem Bernstein (Coleoptera: Scydmaenidae)	Neue Entomologische Nachrichten		7	25	29
J. L.	Franzen				2004	First fossil primates from Eckfeld Maar, Middle Eocene (Eifel, Germany)	Eclogae Geologicae Helvetiae		97	213	220
F. C.	Fraser				1951	Two new species of Odonata from the Tertiary of Radoboj	Proceedings of the Royal Entomological Society of London. Series B, Taxonomy		20	51	52
F. C.	Fraser				1955	An odonate fossil wing from the Oligocene of Oregon	Psyche		62	42	44
N. C.	Fraser				1998	Tetrapods from the Carnian of Southern Virginia	Journal of Vertebrate Paleontology		18	43A	43A
N. C.	Fraser	D. A.	Grimaldi	P. E. Olsen, B. Axsmith	1996	A Triassic Lagerstatte from eastern North America	Nature		380	615	619
N. C.	Fraser	P. E.	Olsen	A. C. Dooley, T. R. Ryan	2007	A New Gliding Tetrapod (Diapsida: Archosauromorpha) from the Upper Triassic (Carman) of Virginia	Journal of Vertebrate Paleontology		27	261	265
A.	Freidberg				1991	A new species of Ceratitis (Ceratitis) (Diptera: Tephritidae), key to species of subgenera Ceratitis and Pterandrus, and a record of Pterandrus fossil	Bishop Museum Occasional Papers		31	166	173
A.	Freiwald				1990	Insekten aus der Fur-Formation von Dänemark (Moler, ob. Paleozän/unt. Eozän ?) 4. Tipulidae	Meyniana		42	47	63
A.	Freiwald				1991	Insekten aus der Fur-Formation von Dänemark (Moler, ob. Paleozän/unt. Eozän ?). 5. Cylindrotomidae (Diptera: Tipulomorpha)	Meyniana		43	97	123
A.	Freiwald	W.	Krzemi&#324
A.	Freiwald	R.	Willmann		1992	Insekten aus der Fur-Formation von Dänemark (Moler, ob. Paleozän/unt. Eozän ?). 7. Ptychopteridae (Diptera)	Meyniana		44	179	187
E.	Frey	M.-C.	Buchy	W. Stinnesbeck, A. González González, A. di Stefano	2006	Muzquizopteryx coahuilensis n. g., n. sp., a nyctosaurid pterosaur with soft tissue preservation from the Coniacian (Late Cretaceous) of northeast Mexico (Coahuila)	Oryctos		6	19	39
A.	Fri&#269
A.	Fri&#269
A.	Fri&#269
A.	Fri&#269
A.	Fri&#269
A.	Fri&#269
A.	Fri&#269
A.	Fri&#269
A.	Fri&#269
K. A.	Frickhinger				1994	Die Fossilien von Solhnofen	Goldschnek-Verlag, Korb			1	336
A.	Fritsch				1882	Fossile Arthropoden aus der Steinkohlen und Kreidformation Bohmens	Beiträge zur Paläontologie und Geologie Österreich-Ungarns und des Orients		2	1	7
A.	Fritsch				1895	Vorläufiger Bericht über die Arthropoden und Mollusken der böhmische Permformation	Sitzungsberichte der Königlich-Böhmischen Gesellschaft der Wissenschaften, Mathematisch-Naturwissenschaftliche Classe		1894	1	4
A.	Fritsch				1899		Fauna der Gaskohle und der Kalksteine der Permformation Böhmens. Vierter Band, Heft II. Myriopoda pars II. Arachnoidea			33	64
A.	Fritsch				1899		Fauna der Gaskohle und der Kalksteine der Permformation Böhmens. Vierter Band, Heft I. Arthropoda (Hexapoda, Myriopoda)			1	32
A.	Fritsch				1901		Fauna der Gaskohle und der Kalksteine der Permformation Böhmens. Vierter Band, Heft III			63	101
A.	Fritsch				1904		Palaeozoische Arachniden			1	85
A.	Fritsch				1905	Vorläufige Notiz über Miscellanea paleontológica aus Böhmen und America	Sitzungsberichte der Königlich-Böhmischen Gesellschaft der Wissenschaften, Mathematisch-Naturwissenschaftliche Classe		1905	1	3
A.	Fritsch				1907		Miscellanea Palaeontologica I. Palaeozoica			1	23
R. C.	Froeschner				1992	The flat bug genus Calisiopsis Champion: a review with descriptions of three new species, including one from Dominican Republic amber (Heteroptera: Aradidae)	Proceedings of the Biological Society of Washington		105	32	39
I.	Fujiyama				1968	A Miocene fossil of tropical dung beetle from Noto, Japan (Tertiary insect fauna of Japan, 2)	Bulletin of the National Science Museum		11	201	210
I.	Fujiyama				1968	A Pleistocene fossil Papilio from Shiobara, Japan	Bulletin of the National Science Museum, Tokyo		11	85	95
I.	Fujiyama				1969	A Miocene cicada from Nasu, with an additional record of Pleistocene cicada from Shiobara, Japan	Bulletin of the National Science Museum, Tokyo		12	863	873
I.	Fujiyama				1970	Fossil insects from the Chojabaru Formation, Iki Island, Japan	Memoires of the Natural Science Museum, Tokyo		3	65	74
I.	Fujiyama				1973	Mesozoic insect faunas of east Asia, part I. Introduction and Upper Triassic faunas	Bulletin of the National Science Museum, Tokyo		16	331	386
I.	Fujiyama				1974	A Liassic Cockroach from Toyora, Japan	Bulletin of the National Science Museum		17	311	314
I.	Fujiyama				1978	Some fossil insects from the Tedori Group (Upper Jurassic-Lower Cretaceous), Japan	Bulletin of the National Science Museum, Series C, Geology & Paleontology		4	181	192
I.	Fujiyama				1982	Some fossil cicadas from Neogene of Japan	Bulletin of the National Science Museum, Tokyo, Series C		8	181	187
I.	Fujiyama				1983	Neogene termites from northeastern districts of Japan, with references to the occurrence of fossil insects in the districts	Memoirs of the National Science Museum, Tokyo		16	83	97
I.	Fujiyama				1983	A Pleistocene nymphalid butterfly from Shiobara, Japan	Bulletin of the National Science Museum, Tokyo, Series C		9	121	128
I.	Fujiyama				1985	Early Miocene insect fauna of Seki, Sado Island, Japan, with notes on the occurrence of Cenozoic fossil insects from Sado to San-in District	Memoirs of the National Science Museum, Tokyo		18	35	56
I.	Fujiyama				1987	Middle Miocene insect fauna of Abura, Hokkaido, Japan, with notes on the occurrence of Cenozoic fossil insects in the Oshima Peninsula, Hokkaido	Memoirs of the National Science Museum		20	37	43
I.	Fujiyama				1991	Late Triassic insects from Miné, Yamaguchi, Japan, Part 1. Odonata	Bulletin of the National Science Museum, Tokyo, Series C		17	49	56
I.	Fujiyama				1994	Two parasitic wasps from Aptian (Lower Cretaceous) Choshi amber, Chiba, Japan	Natural History Research		3	1	5
I.	Fujiyama	Y.	Iwao		1974	Fossil insects from Togo, Kagoshima, Japan (Tertiary insect fauna of Japan, 5)	Bulletin of the National Science Museum		17	87	96
V.	Fursov	Y.	Shirota	T. Nomiya, K. Yamagishi	2002	New fossil mymarommatid species, Palaeomymar japonicum sp. nov. (Hymenoptera: Mymarommatidae), discovered in Cretaceous amber from Japan	Entomological Science		5	51	54
J. G.	Fyles	D. H.	McNeil	J. V. Matthews, R. W. Barendregt, L. Marincovich, E. Brouwers, J. Bednarski, J. Brigham-Grette, L. E. Ovenden, K. G. Miller, J. Baker, E. Irving	1998	Geology of Hvitland beds (Late Pliocene), White Point Lowland, Ellesmere Island, Northwest Territories	Geological Survey of Canada Bulletin		512	1	35
B.	Förster				1891	Die Insekten der "Plattigen Steinmergels" von Brunstatt	Abhandlungen zur Geologischen Specialkarte von Elsass-Lothringen, Band 3		1	335	593
F. T.	Fürsich	J.	Wendt		1977	Biostratinomy and palaeoecology of the Cassian Formation (Triassic) of the Southern Alps	Palaeogeography, Palaeoclimatology, Palaeoecology		22	257	323
C.	G&#281
W. M.	Gabb				1869		Palaeontology of California, Volume II, Cretaceous and Tertiary Fossils			1	299
H.	Gadeau de Kerville				1893	Note sur les Thysanoures fossiles du genre Machilis et description d'une espèce nouvelle du succin (Machilis succini G. de K.)	Annales de la Société Entomologique de France		62	463	466
E. S.	Gaffney				1975	Solnhofia parsonsi, a new cryptodiran turtle from the Late Jurassic of Europe	American Museum Novitates		2576	1	22
R. J.	Gagné				1973	Cecidomyiidae from Mexican Tertiary amber (Diptera)	Proceedings of the Entomological Society of Washington		75	169	171
R.	Gagné				1977	Cecidomyiidae (Diptera) from Canadian amber	Proceedings of the Entomological Society of Washington		79	57	62
R. J.	Gagné				1980	Mycetophilidae and Sciaridae (Diptera) in Mexican amber	Proceedings of the Entomological Society of Washington		82	152
R. J.	Gagné	S. E.	Miller		1981	Protochrysomyia howardae from Rancho La Brea, California, Pleistocene, new junior synonym of Cochliomyia macellaria (Diptera: Calliphoridae)	Bulletin of the Southern California Academy of Sciences		80	95	96
S. D.	Gaimari	M. B.	Mostovski		2000	Burmapsilocephala cockerelli, a new genus and species of Asiloidea (Diptera) from Burmese amber	Bulletin of the Natural History Museum, Geology Series		56	43	45
K.	Galewski	J.	Glazek		1973	An unusual occurrence of the Dytiscidae (Coleoptera) in the siliceous flowstone of the Upper Miocene cave at Przeworno, Lower Silesia, Poland	Acta Geologica Polonica		23	445	461
O. F.	Gallego				1997	Hallazgos de insectos Triásicos en la Argentina	Ameghiniana		34	511	516
O. F.	Gallego	R. G.	Martins-Neto	S. N. Nielsen	2005	Conchostracans and insects from the Upper Triassic of the Biobío river ("Santa Juana Formation"), south-central Chile	Revista Geológica de Chile		22	293	311
O. F.	Gallego	L. O.	Rébori	A. M. Zavattieri, N. Sinitshenkova, M. B. Lara, R. G. Martins-Neto	2011	The most ancient Platyperlidae (Insecta, Perlida=Plecoptera) from early Late Triassic deposits in southern South America	Ameghiniana		48	447	461
S.	Gamboa	V. M.	Ortuño		2015	A new fossil species of the genus Coptodera Dejean, 1825 (Coleoptera: Carabidae: Lebiinae) from Baltic amber	Zootaxa		3981	592	596
T. P.	Gao	M. S.	Engel	J. Ortega-Blanco, C. K. Shih, D. Ren	2013	A new xyelydid sawfly from the Early Cretaceous of China (Hymenoptera: Xyelydidae)	Journal of the Kansas Entomological Society		86	78	83
K.-Q.	Gao	Q.	Li		2007	Osteology of Monjurosuchus splendens (Diapsida: Choristodera) based on a new specimen from the Lower Cretaceous of western Liaoning, China	Cretaceous Research		28	261	271
T. P.	Gao	A. P.	Rasnitsyn	D. Ren, C. K. Shih	2010	The first Praesiricidae (Hymenoptera) from northeast China	Annales de la Société Entomologique de France		46	148	153
T. P.	Gao	D.	Ren		2008	Description of a new fossil Anthoxyela species (Hymenoptera, Xyelidae) from Yixian Formation of northeast China	Zootaxa		1842	56	62
T. P.	Gao	D.	Ren	C. K. Shih	2009	The first Xyelotomidae (Hymenoptera) from the Middle Jurassic in China	Annals of the Entomological Society of America		102	588	596
T. P.	Gao	D.	Ren	C. K. Shih	2009	Abrotoxyela gen. nov. (Insecta, Hymenoptera, Xyelidae) from the Middle Jurassic of Inner Mongolia, China	Zootaxa		2094	52	59
J. Q.	Gao	G. F.	Shi	C. K. Shih, D. Ren	2015	Two new species of Paramesosciophilodes (Diptera, Nematocera, Mesosciophilidae) from the Middle Jurassic of China	ZooKeys		511	117	129
T. P.	Gao	C. K.	Shih	X. Xu, S. Wang, D. Ren	2012	Mid-Mesozoic flea-like ectoparasites of feathered or haired vertebrates	Current Biology		22	732	735
T. P.	Gao	C. K.	Shih	A. P. Rasnitsyn, D. Ren	2013	Hoplitolyda duolunica gen. et sp. nov. (Insecta, Hymenoptera, Praesiricidae), the hitherto largest sawfly from the Mesozoic of China	PLoS One		8	e62420
T. P.	Gao	C. K.	Shih	A. P. Rasnitsyn, X. Xu, S. Wang, D. Ren	2013	New transitional fleas from China highlighting diversity of Early Cretaceous ectoparasitic insects	Current Biology		23	1261	1266
T. P.	Gao	C. K.	Shih	A. P. Rasnitsyn, X. Xu, S. Wang, D. Ren	2014	The first flea with fully distended abdomen from the Early Cretaceous of China	BMC Evolutionary Biology		14	1	7
J. Q.	Gao	C. K.	Shih	K. Kopec, W. Krzeminski, D. Ren	2015	New species and revisions of Pediciidae (Diptera) from the Middle Jurassic of northeastern China and Russia	Zootaxa		3963	240	249
J. Q.	Gao	C. K.	Shih	D. Ren	2016	New species of Limoniidae (Diptera) from Myanmar amber, Upper Cretaceous	Cretaceous Research		58	42	48
Y.	Gao	Y. Z.	Yao	D. Ren	2013	A new Middle Jurassic caddisfly (Trichoptera, Hydrobiosidae) from China	Fossil Record		16	111	116
Y.	Gao	Y. Z.	Yao	D. Ren	2013	New genus and species of Rhyacophilidae (Insecta: Trichoptera) from the Middle Jurassic of China	Acta Geologica Sinica		87	1495	1500
T. P.	Gao	Y. Y.	Zhao	D. Ren	2011	New fossil Xyelidae (Insecta, Hymenoptera) from the Yixian Formation of western Liaoning, China	Acta Geologica Sinica		85	528	532
M. A.	García-Villafuerte				2006	Selenopidae y Thomisidae (Arachnida: Araneae) en ámbar de Chiapas, México	Boletín Sociedad Entomológica Aragonesa		38	209	212
M. A.	García-Villafuerte				2006	A new fossil Episinus (Araneae, Theridiidae) from Tertiary Chiapas amber, Mexico	Revista Ibérica de Aracnología		13	121	124
M. A.	García-Villafuerte				2008	Primer registro fósil del género Hemirraghus (Araneae, Theraphosidae) en ámbar del Terciario, Chiapas, México	Revista Ibérica de Aracnología		16	43	47
M. A.	García-Villafuerte				2009	La araneofauna (Araneae) reciente y fósil de Chiapas, México	Revista Mexicana de Biodiversidad		80	633	646
M. A.	García-Villafuerte	D.	Penney		2003	Lyssomanes (Araneae, Salticidae) in Oligocene-Miocene Chiapas amber	The Journal of Arachnology		31	400	404
B. G.	Gardiner				1961	New Rhaetic and Liassic Beetles	Palaeontology		4	87	89
J. D.	Gardner				2012	Revision of Piceoerpeton MESZOELY (Caudata: Scapherpetontidae) and description of a new species from the late Maastrichtian and ? early Paleocene of western North America	Bulletin de la Société Géologique de France		183	611	620
R.	Garrouste	G.	Clemente	P. Nel, M. S. Engel, P. Grandcolas, C. D'Haese, L. Lagebro, J. Denayer, P. Gueriau, P. Lafaite, S. Olive, C. Prestianni, A. Nel	2012	A complete insect from the Late Devonian period	Nature		488	82	85
R.	Garrouste	A.	Nel	G. Gand	2009	New fossil arthropods (Notostraca and Insecta: Syntonopterida) in the Continental Middle Permian of Provence (Bas-Argens Basin, France)	Comptes Rendus Palevol		8	49	57
R.	Garrouste	A.	Nel		2010	First semi-aquatic bugs Mesoveliidae and Hebridae (Hemiptera: Heteroptera: Gerromorpha) in Miocene Dominican amber	Insect Systematics & Evolution		41	93	102
R. J.	Garwood	J. A.	Dunlop	G. Giribet, M. D. Sutton	2011	Anatomically modern Carboniferous harvestmen demonstrate early cladogenesis and stasis in Opiliones	Nature Communications		0.391667	1	7
R.	Garwood	A.	Ross	D. Sotty, D. Chabard, S. Charbonnier, M. Sutton, P. J. Withers	2012	Tomographic reconstruction of neopterous Carboniferous insect nymphs	PLoS One		7	e45779
R. J.	Garwood	P. P.	Sharma	J. A. Dunlop, G. Giribet	2014	A Paleozoic stem group to mite harvestmen revealed through integration of phylogenetics and development	Current Biology		24	1017	1023
A.	Gaudry				1890		Les Enchainements du Monde Animal dans les Temps Geologiques. Fossiles Secondaires			1	322
A.	Gautier	H.	Schumann		1973	Puparia of the subarctic or black blowfly Protophormia terraenovae (Robineau-Desvoidy, 1830) in a skull of late Eemian(?) bison at Zemst, Brabant (Belgium)	Palaeogeography, Palaeoclimatology, Palaeoecology		14	119	125
C.	Gebicki	J.	Szwedo		2000	A fossil ugyopine planthopper from Baltic amber (Hemiptera: Fulgoroidea: Delphacidae)	Polskie Pismo Entomologiczne		69	389	395
C.	Gebicki	J.	Szwedo		2001	The first record of fossil Mileewinae from Eocene Baltic amber (Hemiptera: Membracoidea: Cicadellidae)	Annales Zoologici		51	417	422
C.	Gebicki	J.	Szwedo		2006	Protodikraneurini trib. nov. from the Eocene Baltic amber (Hemiptera: Cicadellidae: Typhlocybinae)	Annales Zoologici		56	763	783
C.	Gebicki	P.	Wegierek		1993	Oligocixia electrina gen. et sp. nov. (Homoptera, Auchenorrhyncha, Cixiidae) from Dominican amber	Annalen des Naturhistorischen Museums in Wien, Serie A		95	121	125
J.	Gee	A.	Nel	J. Menier, G. De Ploëg	2001	A new lovebug fly (Insecta, Diptera) from the lowermost Eocene amber of the Paris Basi	Geodiversitas		23	341	348
H.	Geertsema	D. E.	van Dijk		1999	The earliest known Palaeozoic ensiferan insect from Africa, Afroedischia oosthuizeni gen. et sp. nov. (Orthoptera: Oedischiidae)	South African Journal of Science		95	229	230
H.	Geertsema	J. A.	van den Heever		1996	A new beetle, Afrocupes firmae gen. et sp. nov. (Permocupedidae), from the late Palaeozoic Whitehill Formation of South Africa	South African Journal of Science		92	497	499
H. B.	Geinitz				1865	Über einige seltene Versteinerungen aus der unteren Dyas und der Steinkohlen-Formation	Neues Jahrbuch für Mineralogie, Geologie und Palaeontologie		1865	385	394
E.	Geinitz				1873	Versteinerungen aus dem Brandschiefer der unteren Dyas von Weissig bei Pillnitz in Sachsen	Neues Jahrbuch für Mineralogie, Geologie und Palaeontologie		1873	691	704
E.	Geinitz				1875	Über neue Aufschlüsse im Brandschiefer der unteren Dyas von Weissig bei Pillnitz in Sachsen	Neues Jahrbuch für Mineralogie, Geologie und Palaeontologie		1875	1	14
F. E.	Geinitz				1880	Der Jura von Dobbertin in Mecklenburg und seine Versteinerungen	Zeitschrift der Deutschen Geologischen Gesellschaft		32	510	535
F. E.	Geinitz				1880	Die Blattinen aus der unteren Dyas von Weissig bei Pillnitz	Nova Acta der Kaiserlichen Leopoldinisch-Carolinischen Deutschen Akademie der Naturforscher		41	423	442
F. E.	Geinitz				1883	Die Flötzformationen Mecklenburgs	Archiv des Vereins der Freunde der Naturgeschichte in Mecklenburg		37	1	151
F. E.	Geinitz				1884	Ueber die Fauna des Dobbertiner Lias	Zeitschrift der Deutschen Geologischen Gesellschaft		36	566	583
F. E.	Geinitz				1887	Beitrag zur Geologie Mecklenburgs	Archiv des Vereins der Freunde der Naturgeschichte in Mecklenburg		41	143	216
E.	Geinitz				1894	Die Käferreste des Dobbertiner Lias	Archiv des Vereins der Freunde der Naturgeschichte in Mecklenburg		48	71	78
H. B.	Geinitz	J. V.	Deichmüller		1879	Blattina dresdensis Gein. und Deichm. vom Kaiser Schacht bei Klein-Opitz	Sitzungs-Berichte der Naturwissenschaftlichen Gesellschaft Isis zu Dresden		1879	12	13
J. K.	Gelhaus	R.	Johnson		1996	First record of crane flies (Tipulidae: Limoniinae) in Upper Cretaceous amber from New Jersey, U.S.A.	Transactions of the American Entomological Society		122	55	65
F.	Geller-Grimm				1998	Protoloewinella keilbachi Schumann, 1984 aus dem Baltischen Bernstein (Diptera: Asilidae)	Studia Dipterologica		5	84
G.	Gentilini				1986	Limoniidae and Trichoceridae (Diptera, Nematocera) from the Upper Miocene of Monte Castellaro (Pesaro, Central Italy)	Bollettino del Museo Civico di Storia Naturale di Verona		11	171	190
G.	Gentilini				1989	The upper Miocene dragonflies of Monte Castellaro (Marche, central Italy)	Memorie della Società Entomologica Italiana		67	251	271
G.	Gentilini				1990	Finding of the genus Nephrotoma Meigen, 1803 from the Upper Miocene of Monte Castellaro (Marche, Central Italy)	Bollettino della Società Entomologica Italiana		121	220	223
G.	Gentilini				1991	Bibionidae (Diptera, Nematocera) from Upper Miocene of Monte Castellaro (Marche, central Italy)	Bollettino del Museo Civico di Storia Naturale di Verona		15	425	445
G.	Gentilini				1991	Occurrence of the genus Penthetria Meigen, 1803 from the lower Messinian of Central Italy (Diptera Bibionidae)	Bollettino della Società Entomologica Italiana		123	62	66
G.	Gentilini				1992	Two new species of Epitheca from the Lower Messinian of central Italy	Bollettino della Società Entomologica Italiana		123	201	208
G.	Gentilini				1993	New species of Plecia from the Oligocene of southeastern France (Diptera Bibionidae)	Bollettino della Società Entomologica Italiana		125	157	165
G.	Gentilini				2002	Fossil damselflies and dragonflies from the Eocene of Monte Bolca (Insecta: Odonata)	Studi e Ricerche sui Giacimenti Terziari di Bolca, Museo Civico di Storia Naturale di Verona		9	7	22
G.	Gentilini	L.	Bagli		2004	Fossil Zygoptera and Anisoptera from the upper Miocene of Monte Castellaro (Pesaro, Marches, central Italy) (Insecta Odonata Coenagrionidae, Lestidae, Sieblosiidae, Calopterygidae, Libellulidae)	Quaderno di Studi e Notizie di Storia Naturale della Romagna		19	17	44
G.	Gentilini	V. A.	Korneyev	E. P. Kameneva	2006	Fossil tephritoid flies (Diptera: Pallopteridae, Ulidiidae, Tephritidae) from the Upper Miocene of Monte Castellaro, Italy, and a review of fossil European tephritoids	Instrumenta Biodiversitatis		7	1	20
G.	Gentilini	G.	Peters		1993	The Upper Miocene Aeshnids of Monte Castellaro, Central Italy, and their relationships to extant species (Anisoptera: Aeshnidae)	Odonatologica		22	147	178
E. F.	Germar				1813	Insecten in Bernstein eingeschlossen, beschrieben aus dem academischen Mineralien-Cabinet zu Halle	Magazin der Entomologie		1	11	18
E. F.	Germar				1837	Insectorum protogaeae specimen sistens insecta carbonum fossilium	Fauna Insectorum Europae		19
E. F.	Germar				1839	Die versteinerten Insecten Solenhofens	Nova Acta Physico-Medica Academiae Caesareae Leopoldino-Carolinae Naturae Curiosorum		19	187	222
E. F.	Germar				1842	Beschreibung einiger neuen fossilen Insecten I. in den lithographischen Schiefern von Bayern und II. im Schieferthon des Steinkohlen-Gebirges von Wettin	Beiträge zur Petrefacten-Kunde		5	79	94
E. F.	Germar				1849	Ueber einige Insekten aus Tertiärbildungen	Zeitschrift der Deutschen Geologischen Gesellschaft		1	52	66
E. F.	Germar				1851	Ueberreste von Insekten	Die Versteinerungen des Steinkohlengebirges von Wettin und Löbejün im Saalkreise		7	81	88
E. F.	Germar	G. C.	Berendt		1856	Die im Bernstein befindlichen Hemipteren und Orthopteren der Vorwelt	Die in Bernstein Befindlichen Organischen Reste der Vorwelt Gesammelt in Verbindung mit Mehreren Bearbeitetet und Herausgegeben		2	1	40
E.	Gersdorf				1969	Käfer (Coleoptera) aus dem Jungtertiär Norddeutschlands	Geologisches Jahrbuch		87	295	332
E.	Gersdorf				1971	Weitere Käfer (Coleoptera) aus dem Jungtertiär Norddeutschlands	Geologisches Jahrbuch		88	629	670
E.	Gersdorf				1976	Dritter Beitrag über Käfer (Coleoptera) aus dem Jungtertiär von Willershausen, Bl. Northeim 4226	Geologisches Jahrbuch, Reihe A		36	103	145
G.	Geyer	K. P.	Kleber		1987	Flügelreste und Lebensspuren von Insekten aus dem Unteren Keuper Mainfrankens	Neues Jahrbuch für Geologie und Paläontologie, Abhandlungen		174	331	355
E.	Gheerbrant	K. D.	Rose	M. Godinot	2005	First palaeanodont (?pholidotan) mammal from the Eocene of Europe.	Acta Palaeontologica Polonica		50	209	218
S. C.	Ghosh	T. K.	Pal	A. Nandi	2007	First record of an aquatic beetle larva (Insecta: Coleoptera) from the Parsora Formation (Permo-Triassic), India	Palaeontology		50	1335	1340
W.	Gi&#322
W.	Gi&#322
G. A. P.	Gibson				2008	Description of Leptoomus janzeni, n. gen. and n. sp. (Hymenoptera: Chalcidoidea) from Baltic amber, and discussion of its relationships and classification relative to Eupelmidae, Tanaostigmatidae and Encyrtidae	Zootaxa		1730	1	26
G. A. P.	Gibson				2009	Description of three new genera and four new species of Neanastatinae (Hymenoptera, Eupelmidae) from Baltic amber, with discussion of their relationships to extant taxa	ZooKeys		20	175	214
G. A. P.	Gibson				2013	The extinct Baltic amber genus Propelma Trjapitzin, a valid genus of Neanastatinae (Hymenoptera, Eupelmidae)	ZooKeys		283	59	69
G. A. P.	Gibson	J.	Read	J. T. Huber	2007	Diversity, classification and higher relationships of Mymarommatoidea (Hymenoptera)	Journal of Hymenoptera Research		16	51	146
J. W.	Gidley	C. L.	Gazin		1938	The Pleistocene vertebrate fauna from Cumberland Cave, Maryland	United States National Museum Bulletin		171	1	99
C. G.	Giebel				1856	Die Insecten und Spinnen der Vorwelt mit steter Berücksichtigung der lebenden Insekten und Spinnen	Die Fauna der Vorwelt		2	1	511
C.	Giebel				1856	Insectenreste aus den Braunkohlenschichten bei Eisleben	Zeitschrift für die Gesammten Naturwissenschaft		7	384	386
C.	Giebel				1857	Zur Fauna des lithographischen Schiefers von Solenhofen	Zeitschrift für die Gesammten Naturwissenschaft		9	373	388
C.	Giebel				1860	Eine neue Aeschna aus dem lithographischen Schiefer von Solenhofen	Zeitschrift für die Gesammten Naturwissenschaft		16	127	132
C.	Giebel				1862	Wirbelthier und Insektenreste im Bernstein	Zeitschrift für die Gesammten Naturwissenschaft		20	311	321
C.	Giebel				1867	Charakteristik mehrerer Schabenflügel aus der Steinkohlenformation von Löbejün	Zeitschrift für die Gesammten Naturwissenschaft		30	417
J.	Gil Collado				1926	Nota sobre algunos insectos fósiles de Ribesalbes (Castellón)	Boletín del Instituto Geológico de España		46	89	107
W.	Gilka				2011	A new fossil Tanytarsus from Eocene Baltic amber, with notes on systematics of the genus (Diptera: Chironomidae)	Zootaxa		3069	63	68
J. P.	Gillung	S. L.	Winterton		2011	New genera of philopotine spider flies (Diptera, Acroceridae) with a key to living and fossil genera	ZooKeys		127	15	27
G.	Giribet	J. A.	Dunlop		2005	First identifiable Mesozoic harvestman (Opiliones: Dyspnoi) from Cretaceous Burmese amber	Proceedings of the Royal Society B		272	1007	1013
G.	Giribet	A. L.	Tourinho	C. K. Shih, D. Ren	2012	An exquisitely preserved harvestman (Arthopoda, Arachnida, Opiliones) from the Middle Jurassic of China	Organisms Diversity & Evolution		12	51	56
J.	Gistl				1831	Kerfe in Copal eingeschlossen	Isis von Oken		1831	247	248
P.	Godefroit	F.	Knoll		2003	Late Triassic dinosaur teeth from southern Belgium	Comptes Rendus Palevol		2	3	11
S. J.	Godfrey	J.	Geisler	E. G. M. Fitzgerald	2013	On the Olfactory Anatomy in an Archaic Whale (Protocetidae, Cetacea) and the Minke Whale Balaenoptera acutorostrata (Balaenopteridae, Cetacea)	The Anatomical Record		296	257	272
R. J.	Godunko				2004	A new fossil subgenus and species of the genus Ecdyonurus Eaton, 1868 from Eocene Baltic amber (Ephemeroptera: Heptageniidae)	Genus		15	323	328
R. J.	Godunko				2007	Contribution to the knowledge of the fossil subgenus Nestormeus Godunko, 2004 (Ephemeroptera: Heptageniidae: Ecdyonurus) from the Baltic amber (Eocene)	Zootaxa		1661	63	68
R. J.	Godunko	M.	Klonowska-Olejnik		2006	The first fossil representative of the genus Analetris Edmunds, 1972 (Insecta: Ephemeroptera: Acanthametropodidae) from the Eocene Baltic Amber	Annales Zoologici		56	785	790
R. J.	Godunko	W.	Krzemi&#324
R. J.	Godunko	C.	Neumann		2006	Fossil mayfly collections of the Museum fur Naturkunde, Humboldt University Berlin. I. Electroletus soldani gen. and sp. nov. (Ephemeroptera: Ameletidae) from the Eocene Baltic amber	Annales Zoologici		56	175	180
R. J.	Godunko	C.	Neumann	W. Krzeminski	2008	Fossil mayfly collections of the Museum für Naturkunde, Humboldt University Berlin. II. Redescription of Baltameletus oligocaenicus Demoulin, 1968 with notes on Ameletidae McCafferty, 1991 (Insecta: Ephemeroptera) from the Eocene Baltic amber	Annales Zoologici		58	105	114
R. J.	Godunko	E.	Sontag		2004	Burshtynogena fereci gen. and sp. nov. (Ephemeroptera: Heptageniidae) from Eocene Baltic amber	Annales Zoologici		54	515	518
H.	Goecke				1943	Monographie der Schilfkäfer II. Die fossilen Funde und ihre Bestimmung (13. Beitrag zur Kenntnis der Donaciinen)	Nova Acta Leopoldina		12	339	380
H.	Goecke				1960	Donaciinen der oligocänen Ablagerungen von Rott	Decheniana		112	279	281
H. R.	Goeppert				1855		Die Tertiäre Flora von Schossnitz in Schlesien			1	52
U. B.	Gohlich				2003	The avifauna of the Grund Beds (Middle Miocene, Early Badenian, northern Austria)	Annalen des Naturhistorischen Museums in Wien, Serie A		104	237	249
F.	Goldenberg				1852	Prodrom einer Naturgeschichte der fossilen Insecten der Kohlenformation von Saarbrücken	Sitzungsberichte der Kaiserlichen Akademie der Wissenschaften, Mathematisch-Naturwissenschaftliche Classe		9	38	39
F.	Goldenberg				1854	Die fossilen Insecten der Kohlenformation von Saarbrücken	Palaeontographica		4	17	38
C. F.	Goldenberg				1869	Zur Kenntniss der fossilen Insecten in der Steinkohlen-Formation	Neues Jahrbuch für Mineralogie, Geologie und Palaeontologie		1869	158	168
F.	Goldenberg				1870	Zwei neue Ostracoden und eine Blattina aus der Steinkohlenformation von Saarbrücken	Neues Jahrbuch für Mineralogie, Geologie und Palaeontologie		1870	286	289
F.	Goldenberg				1873		Fauna Saraepontana Fossilis. Die Fossilen Thiere aus der Steinkohlenformation von Saarbrücken, 1tes Heft			1	26
F.	Goldenberg				1877		Fauna Saraepontana Fossilis. Die Fossilen Thiere aus der Steinkohlenformation von Saarbrücken, IItes Heft			1	54
F.	Goldenberg				1881	Beitrag zur Insectenfauna der Kohlenformation von Saarbrücken	Verhandlungen des Naturhistorischen Vereins der Preussischen Rheinlande und Westfalens		38	184	187
V. B.	Golub				2001	Archepopovia yurii n. gen. n. sp. a new remarkable lace bug from Baltic amber, with some notes on phylogeny and classification of Tingidae (Heteroptera, Tingidae)	Mitteilungen aus dem Geologisch-Paläontologischen Institut der Universität Hamburg		85	263	276
V. B.	Golub				2004	Two unknown nymphs of Cantacaderinae (Heteroptera: Tingidae) from Baltic and Ukrainian amber	Prace Muzeum Ziemi		47	93	96
V. B.	Golub	Y. A.	Popov		1998	Cantacaderid lace bugs from the Baltic amber (Heteroptera: Tingidae, Cantacaderinae)	Mitteilungen aus dem Geologisch-Paläontologischen Institut der Universität Hamburg		81	223	250
V. B.	Golub	Y. A.	Popov		2000	New cantacaderid lace bugs from Dominican amber (Heteroptera: Tingidae, Cantacaderinae)	Acta Geologica Hispanica		35	165	169
V. B.	Golub	Y. A.	Popov		2000	A remarkable fossil lace bug from Upper Cretaceous New Jersey amber (Heteroptera: Tingoidea, Vianaididae) with some phylogenetic commentary	Studies on Fossils in Amber, with Particular Reference to the Cretaceous of New Jersey	D. Grimaldi		231	239
V. B.	Golub	Y. A.	Popov		2000	New Cenozoic lace bugs (Heteroptera: Tingidae)	Paleontological Journal		34	S290	S297
V. B.	Golub	Y. A.	Popov		2002	A new cantacaderid lace bug from Baltic amber, and a key to fossil Cenozoic species of the family Tingidae (Insecta: Heteroptera)	Mitteilungen aus dem Geologisch-Paläontologischen Institut der Universität Hamburg		86	245	252
V. B.	Golub	Y. A.	Popov		2003	The new fossil genus of Vianaididae (Heteroptera: Tingoidea) from the Cretaceous amber of New Jersey
V. B.	Golub	Y. A.	Popov		2003	Two new species of lace bugs from Dominican amber (Heteroptera: Tingidae, Tinginae)	Annals of the Upper Silesian Museum, Entomology		12	101	110
V. B.	Golub	Y. A.	Popov		2005	The third representative of the fossil genus Intercader from Baltic amber (Insecta: Heteroptera: Tingidae, Cantacaderinae)	Mitteilungen aus dem Geologisch-Paläontologischen Institut der Universität Hamburg		89	167	172
V. B.	Golub	Y. A.	Popov		2005	Sinalda applanata sp. n., a new lace bug from Baltic amber, is described, together with notes on the evolution of some morphological structures in the Eocene	Euroasian Entomological Journal		4	279	282
V. B.	Golub	Y. A.	Popov		2007	Intercader saxonicus sp. n., a new lace bug from Saxonian amber, and a discussion of the evolutional changes of the Tingidae fauna (Heteroptera) of Eurasia from the Eocene to Miocene	Euroasian Entomological Journal		6	223	228
V. B.	Golub	Y. A.	Popov		2008	A New Species of Tingidae (Insecta: Hemiptera: Heteroptera) from the Lower Cretaceous of Transbaikalia	Paleontological Journal		42	86	89
V. B.	Golub	Y. A.	Popov	E. Guilbert	2008	Phymacysta stysi, a new species of lace bug from Dominican amber (Hemiptera: Heteroptera: Tingidae: Tinginae)	Acta Entomologica Musei Nationalis Pragae		48	485	490
V. B.	Golub	Y. A.	Popov		2012	A new lace bug species of the genus Sinaldocader (Hemiptera: Heteroptera, Tingidae) from the Turonian of southwestern Kazakhstan	Paleontological Journal		46	258	261
V. B.	Golub	Y. A.	Popov	A. Arillo	2012	Hispanocaderidae n. fam. (Hemiptera: Heteroptera: Tingoidea), one of the oldest lace bugs from the Lower Cretaceous Álava amber (Spain)	Zootaxa		3270	41	50
J. E.	Gomez Pallerola				1979	Un ave y otras especies fósiles nuevas de la biofacies de Santa María de Meyá (Lérida)	Boletín Geológico y Minero		90	333	346
J. E.	Gomez Pallerola				1984	Nuevos Paleontínidos del yacimiento Infracretácico de la "Pedrera de Meiá" (Lérida)	Boletín Geológico y Minero		95	301	309
J. E.	Gomez Pallerola				1986	Nuevos insectos fosíles de las calizas litográficas del Cretácico Inferior del Montsec (Lérida)	Boletín Geológico y Minero		97	717	736
V. H.	Gonzalez	M. S.	Engel		2011	A new species of the bee genus Ctenoplectrella in middle Eocene Baltic amber (Hymenoptera, Megachilidae)	ZooKeys		111	41	49
A. V.	Gorochov				1984	New fossil crickets (Orthoptera, Grylloidea) from Mongolia	Insects of Mongolia, Part 9			29	32
A. V.	Gorochov				1985	Mesozoic Crickets (Orthoptera, Grylloidea) of Asia	Paleontological Journal		19	56	66
A. V.	Gorochov				1986	Grasshoppers. Gryllida (=Orthoptera), in Nasekomye v rannemelovykh ekosistemakh zapadnoy Mongolii	The Joint Soviet-Mongolian Palaeontological Expedition	A. P. Rasnitsyn	28	171	174
A. V.	Gorochov				1986	Triasovye priyamokrylye nadsemeystva Hagloidea (Orthoptera)	Trudy Zoologicheskogo Instituta AN SSSR		143	65	100
A. V.	Gorochov				1987	New fossil Orthopterans of the families Adumbratomrphidae fam. n, Pruvostitidae and Proparagryllacrididae (Orthoptera, Ensifera) from Perm and Triassic deposits of the USSR	Vestnik Zoologii		1987	20	28
A. V.	Gorochov				1987	Novye iskopaemye prjamokrylyx semejstv Bintoniellidae, Mesoedischiidae fam. n. and Pseudelcanidae fam. n. (Orthoptera, Ensifera) iz permskix i triasovyx otlozzenij SSSR [New fossil Orthopterans of the families Bintoniellidae, Mesoedischiidae fam. n. and Pseudelcanidae fam. n. (Orthoptera, Ensifera) from Perm and Triassic Deposits of the USSR]	Vestnik Zoologii			18	23
A. V.	Gorochov				1987	Permian Orthoptera of the Infraorder Oedischiidea (Ensifera)	Paleontological Journal		21	72	84
A. V.	Gorochov				1988	Klassifikatsiya i filogeniya kuznechikovykh	Melovoy Biotsenoticheskiy Krizis i Evolyutsiya Nasekomykh	A.G. Ponomarenko		145	190
A. V.	Gorochov				1988	O klassifikatsii iskopaemykh pryamokrylykh nadsemeystva Phasmomimoidea (Orthoptera) s opisannem novykh taksonov	Trudy Zoologicheskogo Instituta AN SSSR		178	32	44
A. V.	Gorochov				1988	The Lower and Middle Jurassic superfamily Hagloidea (Orthoptera)	Paleontological Journal		22	50	61
A. V.	Gorochov				1989	A New Representative of Raphidophoridae (Orthoptera) from the Baltic Amber	Paleontological Journal		23	105	107
A. V.	Gorochov				1989	Novye taksony prjamokrylyx semejstv Bintoniellidae, Xenopteridae, Permelcanidae, Elcanidae, i Vitimiidae (Orthoptera, Ensifera) iz mezozoja azii [New taxa of the Orthopteran families Bintoniellidae, Xenopteridae, Permelcanidae, Elcanidae, and Vitimiidae (Orthoptera, Ensifera) from the Mesozoic Asia]	Vestnik Zoologii		1989	20	27
A. V.	Gorochov				1990	Novye rody i vidy Mezozoyskikh priyamokrylykh nadsemeystva Hagloidea (Orthoptera) s neyasnym sistematicheskim polozheniem	News on Faunistics and Systematics		5	32	35
A. V.	Gorochov				1990	Orthopterans, Gryllida, in Pozdne-Mezozoyskie Nasekomye Vostochnogo Zabaykal'ya	Akademiya Nauk SSSR, Trudy Paleontologicheskogo Instituta	A.P. Rasnitsyn	239	210	214
A. V.	Gorochov				1992	Novye iskopaemye pryamokrylye (Orthoptera) i palochnik (Phasmoptera) iz Mezozoya i Paleozoya Mongolii	Novye Taksony Iskopaemykh Bespozvonochnykh Mongolii, Sovmestnaya Rossiisko-Mongol'skaya Paleontologicheskaya Ekspeditsiya		4	117	121
A. V.	Gorochov				1992	New and little-known fossil crickets (Orthoptera, Grylloidea) from Eurasia	Paleontological Journal		26	119	127
A. V.	Gorochov				1993	Iskopayemiye Palochniki (Phasmoptera) iz Yury i Miela [Fossil stick insects (Phasmoptera) from the Jurassic and Cretaceous]	Mezozoyskie Nasekomye i Ostrakody Azii [Mesozoic Insects and Ostracods from Asia]	A. G. Ponomarenko		112	117
A. V.	Gorochov				1994	New data on Triassic Orthoptera from Middle Asia	Zoosystematica Rossica		3	53	54
A. V.	Gorochov				1994	Permian and Triassic Walking Sticks (Phasmoptera) from Eurasia	Paleontological Journal		28	83	98
A. V.	Gorochov				1996	New Mesozoic Hagloidea (Orthoptera)	Paleontological Journal		30	440	448
A. V.	Gorochov				2000	Phasmomimidae: are they Orthoptera or Phasmatoptera?	Paleontological Journal		34	295	300
A. V.	Gorochov				2003	New and Little Known Mesotitanidae and Paratitanidae (Titanoptera) from the Triassic of Kyrgyzstan	Paleontological Journal		37	400	406
A. V.	Gorochov				2004	Primitive Titanoptera and early evolution of Polyneoptera	Meetings in Memory of N.A. Cholodkovsky		57	1	54
A. V.	Gorochov				2005	Review of Triassic Orthoptera with Descriptions of New and Little Known Taxa: Part 1	Paleontological Journal		39	178	186
A. V.	Gorochov				2005	Review of Triassic Orthoptera with Descriptions of New and Little Known Taxa: Part 2	Paleontological Journal		39	272	279
A. V.	Gorochov				2006	New and little known orthopteroid insects (Polyneoptera) from fossil resins: communication 1	Paleontological Journal		40	646	654
A. V.	Gorochov				2007	The first representative of the Suborder Mesotitanina from the Paleozoic and notes on the system and evolution of the Order Titanoptera (Insecta: Polyneoptera)	Paleontological Journal		41	621	625
A. V.	Gorochov				2007	New and little known orthopteroid insects (Polyneoptera) from fossil resins: communication 2	Paleontological Journal		41	156	166
A. V.	Gorochov				2010	New and little known orthopteroid insects (Polyneoptera) from fossil resins: communication 3	Paleontological Journal		44	434	450
A. V.	Gorochov				2010	New and little-known orthopteroid insects (Polyneoptera) from fossil resins: communication 4	Paleontological Journal		44	657	671
A. V.	Gorochov				2011	A new, enigmatic family for new genus and species of Polyneoptera from the Upper Permian of Russia	ZooKeys		130	131	136
A. V.	Gorochov				2013	New taxa of the superorder Orthopteroidea from the latter half of the Permian of European Russia	Paleontological Journal		47	782	793
A. V.	Gorochov	E. A.	Jarzembowski	R. A. Coram	2006	Grasshoppers and crickets (Insecta: Orthoptera) from the Lower Cretaceous of southern England	Cretaceous Research		27	641	662
A. V.	Gorochov	C. C.	Labandeira		2012	Eocene Orthoptera from Green River Formation of Wyoming (USA)	Russian Entomological Journal		21	357	370
P.	Gourret				1887	Recherches sur les arachnides Tertiaires d'Aix en Provence	Recueil Zoologique Suisse		4	431	496
A. W.	Grabau				1923	Cretaceous fossils from Shantung	Bulletin of the Geological Survey of China		5	143	181
H.	Grabenhorst				1985	Eine Zweite Bremse (Tabanidae) zusammen mit ihrem Parasiten (Nematoda, Mermithoidae) aus dem Oberpliozän von Willershausen, Krs. Osterode	Aufschluss		36	325	328
F. C.	Grand'Eury				1890		Géologie et Paléontologie du Bassin Houiller du Gard			1	354
J. A.	Grant-Mackie	J. S.	Buckeridge	P. M. Johns	1996	Two new Upper Jurassic arthropods from New Zealand	Alcheringa		20	31	39
V. G.	Gratshev				1999	Ulyanidae, and extinct family of weevils (Coleoptera, Curculionoidea)	Proceedings of the First International Palaeoentomological Conference			41	47
V. G.	Gratshev	A. A.	Legalov		2009	New taxa of the family Nemonychidae (Coleoptera) from Jurassic and Early Cretaceous	Euroasian Entomological Journal		8	411	416
V. G.	Gratshev	A. A.	Legalov		2011	New Mesozoic Ithyceridae beetles (Coleoptera)	Paleontological Journal		45	77	82
V. G.	Gratshev	A. A.	Legalov		2014	The Mesozoic stage of evolution of the family Nemonychidae (Coleoptera, Curculionoidea)	Paleontological Journal		48	851	944
V. G.	Gratshev	E. E.	Perkovsky		2008	New species of the genus Glaesotropis (Insecta: Coleoptera: Anthribidae) from Rovno amber	Paleontological Journal		42	60	62
V. G.	Gratshev	V. V.	Zherikhin		1993	New Fossil Mantids (Insecta, Mantida [Sic])	Paleontological Journal		27	148	165
V. G.	Gratshev	V. V.	Zherikhin		1995	A revision of the nemonychid weevil subfamily Brethorrhininae (Insecta, Coleoptera: Nemonychidae)	Paleontological Journal		29	112	127
V. G.	Gratshev	V. V.	Zherikhin		1995	A revision of the Late Jurassic nemonychid weevil genera Distenorrhinus and Procurculio (Insecta, Coleoptera, Nemonychidae)	Paleontological Journal		29	100	114
V. G.	Gratshev	V. V.	Zherikhin		1995	A new anthribid genus from the Baltic amber (Insecta: Coleoptera, Anthribidae)	Mitteilungen aus dem Geologisch-Paläontologischen Institut der Universität Hamburg		78	149	157
V. G.	Gratshev	V. V.	Zherikhin	E. A. Jarzembowski	1998	A new genus and species of weevil from the Lower Cretaceous of southern England (Insecta: Coleoptera: Curculionoidea)	Cretaceous Research		19	323	327
V. G.	Gratshev	V. V.	Zherikhin		1999	Gobicar (Insecta, Coleoptera: Eccoptarthridae), a New Late Jurassic Genus of Eccoptarthrid Weevils from Mongolia	Paleontological Journal		33	163	165
V. G.	Gratshev	V. V.	Zherikhin		2000	New Early Cretaceous weevil taxa from Spain (Coleoptera, Curculionoidea)	Acta Geologica Hispanica		35	37	46
V. G.	Gratshev	V. V.	Zherikhin		2000	The weevils from the Late Cretaceous New Jersey amber (Coleoptera, Curculionoidea)	Studies on Fossils in Amber, with Particular Reference to the Cretaceous of New Jersey	D. Grimaldi		241	254
L.	Grauvogel	D.	Laurentiaux		1952	Un Protodonate du Trias des Vosges	Annales de Paléontologie		38	121	129
J. L. C.	Gravenhorst				1806		Monographia Coleopterorum Micropterorum			1	236
M. K.	Greco	P. M.	Welz	M. Siegrist, S. J. Ferguson, P. Gallmann, D. W. Roubik, M. S. Engel	2011	Description of an ancient social bee trapped in amber using diagnostic radioentomology	Insectes Sociaux		58	487	494
C. P.	Green	N. P.	Branch	G. R. Coope, M. H. Field, D. H. Keen, J. M. Wells, J. L. Schwenninger, R. C. Preece, D. C. Schreve, M. G. Canti, C. P. Gleed-Owen	2006	Marine Isotope Stage 9 environments of fluvial deposits at Hackney, north London, UK	Quaternary Science Reviews		25	89	113
D. E.	Greenwalt	G.	Bechly		2014	A re-description of the fossil damselfly Eolestes syntheticus Cockerell, 1940 (Odonata: Zygoptera: Eolestidae n. fam.) with description of new taxa from the Eocene of North America	Zootaxa		3887	138	156
D. E.	Greenwalt	M. S.	Engel		2014	A diminutive pelecinid wasp from the Eocene Kishenehn Formation of northwestern Montana (Hymenoptera: Pelecinidae)	Novitates Paleoentomologicae		8	1	9
D. E.	Greenwalt	Y. S.	Goreva	S. M. Siljeström, T. Rose, R. E. Harbach	2013	Hemoglobin-derived porphyrins preserved in a Middle Eocene blood-engorged mosquito	Proceedings of the National Academy of Sciences
D. E.	Greenwalt	J.	Rust		2014	A new species of Pseudotettigonia Zeuner (Orthoptera: Tettigoniidae) with an intact stridulatory field and reexamination of the subfamily Pseudotettigoniinae	Systematic Entomology		39	256	263
D. E.	Greenwalt	L.	Vidlicka		2015	Latiblattella avita sp. nov. (Blattaria: Ectobiidae) from the Eocene Kishenehn Formation, Montana, USA	Palaeontologia Electronica		18	1	9
D. E.	Greenwalt	J. G.	Wingerath	N. L. Evenhuis	2015	Two new and disparate fossil bee flies (Bombyliidae: Anthracinae) from the Americas and reassessment of Anthrax dentoni Lewis, 1969	Palaeontologia Electronica		18(3.51A)	1	10
J. L.	Gressitt				1963	A fossil Chrysomelid beetle from the amber of Chiapas, Mexico	Journal of Paleontology		37	108	109
J. L.	Gressitt				1971	A second chrysomelid beetle from the amber of Chiapas, Mexico	University of California Publications in Entomology		63	63	64
I. Y.	Grichanov				2000	Notes on Dolichopodidae (Diptera) from Ukrainian and Baltic amber	International Journal of Dipterological Research		11	129	131
I. Y.	Grichanov				2008	Systematic notes on Sciapodinae from Baltic amber and on Dolichopodidae from Tanzanian copal (Diptera)	Caucasian Entomological Bulletin		4	137	139
I. Y.	Grichanov				2010	A new genus of Medeterinae (Diptera: Dolichopodidae) from Baltic amber	Caucasian Entomological Bulletin		6	209	212
I. Y.	Grichanov	O. P.	Negrobov	O. V. Selivanova	2014	Two new genera of Medeterinae (Diptera: Dolichopodidae) from Baltic amber and some new combinations	Russian Entomological Journal		23	61	70
D. A.	Grimaldi				1987	Amber fossil Drosophilidae (Diptera), with particular reference to the Hispaniolan taxa	American Museum Novitates		2880	1	23
D.	Grimaldi				1989	The genus Metopina (Diptera: Phoridae) from Cretaceous and Tertiary ambers	Journal of the New York Entomological Society		97	65	72
D. A.	Grimaldi				1990	Insects from the Santana formation, Lower Cretaceous, of Brazil	Bulletin of the American Museum of Natural History		195	1	191
D.	Grimaldi				1990	Insects from the Santana formation, Lower Cretaceous, of Brazil - Chapter 9. Diptera	Bulletin of the American Museum of Natural History		195	164	183
D. A.	Grimaldi				1991	Mycetobiine woodgnats (Diptera: Anisopodidae) from the Oligo-Miocene amber of the Dominican Republic, and old world affinities	American Museum Novitates		3014	1	24
D. A.	Grimaldi				1992	Vicariance biogeography, geographic extinctions, and the North American Oligocene tsetse flies	Extinction and Phylogeny	M. J. Novacek, Q. D. Wheeler		178	204
D.	Grimaldi				1993	Amber Fossil Drosophilidae (Diptera), Part II: Review of the Genus Hyalistata, New Status (Steganinae)	American Museum Novitates		3084	1	15
D. A.	Grimaldi				1993	Mosquitoes in Dominican amber	Tropical Fish Hobbyist		42	163	165
D. A.	Grimaldi				1995	A remarkable new species of Ogcodes (Diptera: Acroceridae) in Dominican amber	American Museum Novitates		3127	1	8
D. A.	Grimaldi				1997	A Fossil Mantis (Insecta: Mantodea) in Cretaceous Amber of New Jersey, with Comments on the Early History of the Dictyoptera	American Museum Novitates		3204	1	11
D.	Grimaldi				1997	The bird flies, genus Carnus: species revision, generic relationships, and a fossil Meoneura in amber (Diptera: Carnidae)	American Museum Novitates		3190	1	30
D.	Grimaldi				2000	A diverse fauna of Neuropterodea in amber from the Cretaceous of New Jersey	Studies on Fossils in Amber, with Particular Reference to the Cretaceous of New Jersey	D. Grimaldi		259	303
D.	Grimaldi				2003	A revision of Cretaceous mantises and their relationships, including new taxa (Insecta: Dictyoptera: Mantodea)	American Museum Novitates		3412	1	47
D. A.	Grimaldi				2003	First amber fossils of the extinct family Protopsyllidiidae and their phylogenetic significance among Hemiptera	Insect Systematics & Evolution		34	329	344
D. A.	Grimaldi				2008	A stalk-eyed ephydroid fly from the Eocene (Diptera: Ephydroidea: Camillidae)	Proceedings of the Entomological Society of Washington		110	543	550
D. A.	Grimaldi	D.	Agosti	J. M. Carpenter	1997	New and rediscovered primitive ants (Hymenoptera: Formicidae) in Cretaceous amber from New Jersey, and their phylogenetic relationships	American Museum Novitates		3208
D.	Grimaldi	D.	Agosti		2000	A formicine in New Jersey Cretaceous amber (Hymenoptera: Formicidae) and early evolution of the ants	Proceedings of the National Academy of Sciences		97	13678	13683
D. A.	Grimaldi	D. S.	Amorim		1995	A basal new species of Olbiogaster (Diptera: Anisopididae) in Dominican amber, and its systematic placement	Proceedings of the Entomological Society of Washington		97	561	568
D. A.	Grimaldi	D. S.	Amorim	V. Blagoderov	2003	The Mesozoic family Archizelmiridae (Diptera: Insecta)	Journal of Paleontology		77	368	381
D. A.	Grimaldi	A.	Arillo		2008	The Tethepomyiidae, a new family of enigmatic Cretaceous Diptera	Alavesia		2	259	265
D. A.	Grimaldi	A.	Arillo	J. M. Cumming, M. Hauser	2011	Brachyceran Diptera (Insecta) in Cretaceous ambers, Part IV, significant new Orthorrhaphous Taxa	ZooKeys		148	293	332
D.	Grimaldi	C. W.	Beck	J. J. Boon	1989	Occurrence, Chemical Characteristics, and Paleontology of the Fossil Resins from New Jersey	American Museum Novitates		2948	1	28
D. A.	Grimaldi	J. M.	Cumming		1999	Brachyceran Diptera in Cretaceous ambers and Mesozoic diversification of the Eremoneura	Bulletin of the American Museum of Natural History		239	1	121
D. A.	Grimaldi	J. M.	Cumming	A. Arillo	2009	Chimeromyiidae, a new family of Eremoneuran Diptera from the Cretaceous	Zootaxa		2078	34	54
D. A.	Grimaldi	M. S.	Engel	P. C. Nascimbene	2002	Fossiliferous Cretaceous amber from Myanmar (Burma): Its rediscovery, biotic diversity, and paleontological significance	American Museum Novitates		3361	1	71
D.	Grimaldi	M. S.	Engel		2006	Extralimital fossils of the "Gondwanan" family Sphaeropsocidae (Insecta: Psocodea)	American Museum Novitates		3523	1	18
D.	Grimaldi	M. S.	Engel		2006	Fossil Liposcelididae and the lice ages (Insecta: Psocodea)	Proceedings of the Royal Society B		273	625	633
D. A.	Grimaldi	M. S.	Engel		2008	A Termite Bug in Early Miocene Amber of the Dominican Republic (Hemiptera: Termitaphididae)	American Museum Novitates		3619	1	10
D. A.	Grimaldi	M. S.	Engel		2008	An unusual, primitive Piesmatidae (Insecta: Heteroptera) in Cretaceous amber from Myanmar (Burma)	American Museum Novitates		3611	1	17
D. A.	Grimaldi	M. S.	Engel	K. Krishna	2008	The species of Isoptera (Insecta) from the Early Cretaceous Crato Formation: a revision	American Museum Novitates		3626	1	30
D.	Grimaldi	M. S.	Engel	P. C. Nascimbene, H. Singh	2013	Coniopterygidae (Neuroptera: Aleuropteryginae) in amber from the Eocene of India and the Miocene of Hispaniola	American Museum Novitates		3770	1	20
D. A.	Grimaldi	M. S.	Engel	H. Singh	2013	Bugs in the biogeography: Leptosaldinae (Heteroptera: Leptopodidae) in amber from the Miocene of Hispaniola and Eocene of India	Journal of the Kansas Entomological Society		86	226	243
D. A.	Grimaldi	M. S.	Engel		2013	The relict scorpionfly family Meropeidae (Mecoptera) in Cretaceous amber	Journal of the Kansas Entomological Society		86	253	263
D.	Grimaldi	M. A.	Johnston		2014	The long-tongued Cretaceous scorpionfly Parapolycentropus Grimaldi and Rasnitsyn (Mecoptera: Pseudopolycentropodidae): New data and interpretations	American Museum Novitates		3793	1	23
D. A.	Grimaldi	J.	Kathirithamby	V. Schawaroch	2005	Strepsiptera and triungula in Cretaceous amber	Insect Systematics & Evolution		36	1	20
D. A.	Grimaldi	A. H.	Kirk-Spriggs		2012	Fossil Curtonotidae (Diptera: Schizophora: Ephydroidea)	American Museum Novitates		3760	1	16
D. A.	Grimaldi	W. N.	Mathis		1993	Fossil Periscelididae (Diptera)	Proceedings of the Entomological Society Washington		95	383	403
D. A.	Grimaldi	C.	Michalski	K. Schmidt	1993	Amber fossil Enicocephalidae (Heteroptera) from the Lower Cretaceous of Lebanon and Oligo-Miocene of the Dominican Republic, with biogeographic analysis of Enicocephalus	American Museum Novitates		3071	1	30
D. A.	Grimaldi	A. J.	Ross		2004	Raphidiomimula, an enigmatic new cockroach in Cretaceous amber from Myanmar (Burma) (Insecta: Blattodea: Raphidiomimidae)	Journal of Systematic Palaeontology		2	101	104
D.	Grimaldi	A.	Shmakov	N. Fraser	2004	Mesozoic thrips and early evolution of the order Thysanoptera (Insecta)	Journal of Paleontology		78	941	952
D.	Grimaldi	H.	Singh		2012	The extinct genus Pareuthychaeta in Eocene ambers (Diptera: Schizophora: Ephydroidea)	The Canadian Entomologist		144	17	28
D. A.	Grimaldi	D. M.	Triplehorn		2008	Insects from the upper Miocene Grubstake Formation of Alaska	American Museum Novitates		3612	1	19
D.	Grimaldi	J. F.	Zhang	N. C. Fraser, A. Rasnitsyn	2005	Revision of the bizarre Mesozoic scorpionflies in the Pseudopolycentropodidae (Mecopteroidea)	Insect Systematics & Evolution		36	443	458
F.	Grinnell				1908	Quaternary myriopods and insects of California	University of California Publications, Bulletin of the Department of Geology		5	207	215
E. E.	Grissell				1980	New Torymidae from Tertiary amber of the Dominican Republic and a world list of fossil torymids (Hymenoptera: Chalcidoidea)	Proceedings of the Entomological Society of Washington		82	252	259
W. L.	Grogan	R.	Szadziewski		1988	A new biting midge from Upper Cretaceous (Cenomanian) amber of New Jersey (Diptera: Ceratopogonidae)	Journal of Paleontology		62	808	812
V. V.	Gromov	V. Y.	Dmitriev	V. V. Zherikhin, E. L. Lebedev, A. G. Ponomarenko, A. P. Rasnitsyn, I. D. Sukacheva	1993	Melovye entomofauny basseyna r. Ul'i (zapadnoe Priokhot'e)	Mezozoyskie Nasekomye i Ostrakody Azii	A. G. Ponomarenko		5	60
W.	Gross				1934	Die Typen des mikroskopischen Knochenbaues bei fossilen Stegocephalen und Reptilien [The types of microscopic bone structure in fossil stegocephalians and reptiles]	Zeitschrift für Anatomie und Entwicklungsgeschichte		103	731	764
M.	Grund				2005	Chironomids (Diptera: Chironomidae) of Dominican amber. Ablabesmyia electrohispaniolana, sp. n. and paleoecological indications due to subfamily proportions	Insect Systematics & Evolution		36	29	34
M.	Grund	M.	Hauser		2005	Pachygaster hymenaea sp. nov. and P. antiqua James, 1971 (Diptera: Stratiomyidae) in Neotropical ambers	Zootaxa		1061	29	34
K. Y.	Grunin				1973	Pervaya nakhodka lichinok zheludochnogo ovoda mamonta - Cobboldia (Mamontia, subgen. n.) russanovi, sp. n. (Diptera, Gasterophilidae)	Entomologicheskoe Obozrenie		52	228	233
J. J.	Gu	O.	Béthoux	D. Ren	2011	Longzhua loculata n. gen. n. sp., one of the most completely documented Pennsylvanian Archaeorthoptera (Insecta
J. J.	Gu	O.	Béthoux	D. Ren	2014	A new cnemidolestodean stem-orthopteran insect from the Late Carboniferous of China	Acta Palaeontologica Polonica		59	689	696
J. J.	Gu	F.	Montelaegre-Z	D. Robert, M. S. Engel, G. X. Qiao, D. Ren	2012	Wing stridulation in a Jurassic katydid (Insecta, Orthoptera) produced low-pitched musical calls to attract females	Proceedings of the National Academy of Sciences
J. J.	Gu	G. X.	Qiao	D. Ren	2010	Revision and new taxa of fossil Prophalangopsidae (Orthoptera: Ensifera)	Journal of Orthoptera Research		19	41	56
J. J.	Gu	G. X.	Qiao	D. Ren	2011	A exceptionally-preserved new species of Barchaboilus (Orthoptera: Prophalangopsidae) from the Middle Jurassic of Daohugou, China	Zootaxa		2909	64	68
J. J.	Gu	G. X.	Qiao	D. Ren	2012	The first discovery of Cyrtophyllitinae (Orthoptera, Haglidae) from the Middle Jurassic and its morphological implications	Alcheringa		36	27	34
J. J.	Gu	Y. Y.	Zhao	D. Ren	2009	New fossil Prophalangopsidae (Orthoptera, Hagloidea) from the Middle Jurassic of Inner Mongolia, China	Zootaxa		2004	16	24
A.	Guglielmino	M.	Olmi		2011	Revision of fossil species of Deinodryinus, with description of a new species (Hymenoptera, Dryinidae)	ZooKeys		130	495	504
J. E.	Guilday	P. W.	Parmalee	H. W. Hamilton	1977	The Clark's Cave bone deposit and the Late Pleistocene paleoecology of the central Appalachian Mountains of Virginia	Bulletin of Carnegie Museum of Natural History		2	1	87
A. V.	Gumovsky				2001	The status of some genera allied to Chrysonotomyia and Closterocerus (Hymenoptera: Eulophidae, Entedoninae), with description of a new species from Dominican Amber	Phegea		29	125	141
A. V.	Gumovsky	E. E.	Perkovsky		2005	Taxonomic notes on Tetracampidae (Hymenoptera: Chalcidoidea) with description of a new fossil species of Dipricocampe from Rovno amber	Entomological Problems		35	123	130
Y. X.	Guo	O.	Béthoux	J. J. Gu, D. Ren	2013	Wing venation homologies in Pennsylvanian 'cockroachoids' (Insecta) clarified thanks to a remarkable specimen from the Pennsylvanian of Ningxia (China)	Journal of Systematic Palaeontology		11	41	46
X. R.	Guo	Y. C.	Hong		2003	New genus and species of Permochoristidae Tillyard (Insecta, Mecoptera) from the Middle Triassic Tongchuan Formation, Shaanxi Province, China	Acta Zootaxonomica Sinica		28	712	715
Y. X.	Guo	D.	Ren		2011	A new cockroach genus of the family Fuziidae from northeastern China (Insecta: Blattida)	Acta Geologica Sinica		85	501	506
N. S.	Gupta	O.	Cambra-Moo	D. E. G. Briggs, G. D. Love, M. A. Fregenal-Martinez, R. E. Summons	2008	Molecular taphonomy of macrofossils from the Cretaceous Las Hoyas Formation, Spain	Cretaceous Research		29	1	8
V. I.	Gusarov				2000	Mesotachyporus puer, a new genus and species of Cretaceous Tachyporinae (Coleoptera, Staphylinidae) from New Jersey amber	Studies on Fossils in Amber, with Particular Reference to the Cretaceous of New Jersey	D. Grimaldi		255	258
R. D.	Guthrie	J. V.	Matthews, Jr.		1971		Quaternary Research		1
P.	Guthörl				1930	Neue Insektenfunde aus dem Saarcarbon	Neues Jahrbuch für Mineralogie, Geologie und Paläontologie Abhandlungen, Abteilung B		64	147	164
P.	Guthörl				1931	Cleffia sarana n. g. n. sp., eine neue Insektenform aus dem Saarcarbon	Centralblatt für Mineralogie, Geologie und Paläontologie (B)		1931	91	94
P.	Guthörl				1934	Die Arthropoden aus dem Carbon und Perm des Saar-Nahe-Pfalz-Gebietes	Im Vertrieb bei der Preußischen Geologischen Landesanstalt		44	1	279
P.	Guthörl				1936	Neue Beiträge zur Insekten-Fauna des Saar-Carbons	Senckenbergiana Lethaea		18	82	112
P.	Guthörl				1939	Zur Arthropoden-Fauna des Karbons und Perms. 9. Palaeodictyoptera, Mixotermitoidea, Miomoptera und Blattariae	Senckenbergiana Lethaea		21	314	329
P.	Guthörl				1940	Zur Arthropoden-Fauna des Karbons und Perms. 11. Neue Insektenfunde (Palaeodictyoptera) aus Schacht 5 der Grube Frankenholz-Saar	Senckenbergiana		22	35	73
P.	Guthörl				1962	Zur Arthropoden-Fauna des Karbons und Perms 16. Frankenholzia culmanni n. g. n. sp. (Ins., Palaeodict.) aus dem Westfal D der Grube Frankenholz-Saar	Palaeontologische Zeitschrift		36	226	231
P.	Guthörl				1962	Zur Arthropoden-Fauna des Karbons und Perms. 13. Neue Funde von Miomopteren (Insecta) aus dem Stefan A des Saarkarbons	Palaeontologische Zeitschrift		36	64	76
P.	Guthörl				1962	Zur Arthropoden-Fauna des Karbons und Perms. 14. Kohlwaldia kuhni n. g. n. sp. (Ins., Protodon.) aus dem Westfal D des Saarkarbons mit einer Zusammenstellung der bis jetzt bekannten palaeozoischen Protodonatenarten	Annales Universitatis Saraviensis		10	49	56
P.	Guthörl				1963	Zur Arthropoden-Fauna des Karbons und Perms. 17. Saaromioptera jordani n. g. n. sp. (Ins., Miomoptera) aus dem Stefan A des Saarkarbons	Mitteilungen der Bayerischen Staatssammlung für Paläontologie und Historische Geologie		3	21	26
P.	Guthörl				1965	Zur Arthropoden-Fauna des Karbons und Perms. 21. Protereisma rossenrayensis n. sp., ein Ephemeropteren-Fund (Insecta) aus dem niederrheinischen Zechstein	Palaeontologische Zeitschrift		39	229	233
E.	Gutiérrez	D. E.	Pérez-Gelabert		2000	Annotated checklist of Hispaniolan cockroaches	Transactions of the American Entomological Society		126	423	445
F. E.	Guérin-Méneville				1838	Note sur la lettre de M. Maravigna sur les insectes trouvés dans l'ambre de la Sicile	Revue Zoologique, par La Société Cuverienne		1838	168	170
R. A.	Gómez	A. L.	Damgaard		2014	A rare diving beetle from Baltic amber: Hydrotrupes prometheus new species reveals former widespread distribution of the genus (Coleoptera, Dytiscidae)	Journal of Paleontology		88	814	822
H. R.	Göppert				1865	Die fossile Flora der Permischen Formation	Palaeontographica		12	1	316
K. K.	Günther				1989	Empidopsocus saxonicus sp. n., eine neue fossile Psocoptera-Art aus Sächsischem Bernstein des Bitterfelder Raumes (Insecta: Pscoptera: Liposcelidae)	Mitteilungen aus dem Zoologischen Museum in Berlin		65	321	325
E.	Haase				1890	Bemerkungen zur Palaeontologie der Insecten	Neues Jahrbuch für Mineralogie, Geologie und Palaeontologie		1890	1	33
E.	Haase				1890	Beiträg zur Kenntniss der fossilen Arachniden	Zeitschrift der Deutschen Geologischen Gesellschaft		42	629	657
J.	Hadzi				1931	Skorpionenreste aus dem tertiären Sprudelsinter von Böttingen (Schwäbische Alb)	Palaeontologische Zeitschrift		13	134	148
M.	Hagedorn				1906	Borkenkäfer des baltischen Bernsteins	Schriften der Physikalisch-ökonomischen Gesellschaft zu Königsberg		47	115	121
M.	Hagedorn				1913	Madagassische Ipiden	Reise in Ostafrika in den Jahren 1903-1905, Wissenschaftliche Ergebnisse		3	253	258
H.	Hagen				1848	Die fossilen Libellen Europa's	Entomologische Zeitung		9	6	13
H. A.	Hagen				1850	Énumération des odonates fossiles d'Europe, in Revue des odonates ou libellules d'Europe	Mémoires de la Société Royale des Sciences de Liège		6	356	364
H. A.	Hagen				1858	Zwei Libellen aus der Braunkohle von Siblos	Palaeontographica		5	121	124
H. A.	Hagen				1858	Ascalaphus proavus aus der Rheinischen Braunkohle	Palaeontographica		5	125	126
H. A.	Hagen				1859	Petalura? acutipennis aus der Braunkohle von Sieblos	Palaeontographica		8	22	26
H. A.	Hagen				1862	Ueber die Neuropteren aus dem lithographischen Schiefer in Bayern	Palaeontographica		10	96	145
H. A.	Hagen				1863	Neuroptern aus der Braunkohle von Rott im Siebengebirge	Palaeontographica		10	247	269
H.	Hagen				1865	Synopsis of the Psocina without ocelli	The Entomologist's Monthly Magazine		2	121	124
H.	Hagen				1865	On some aberrant genera of Psocina	The Entomologist's Monthly Magazine		2	148	152
H. A.	Hagen				1866	On some aberrant genera of Psocina	The Entomologist's Monthly Magazine		2	170	172
H.	Hagen				1866	Die Neuroptera des lithographischen Schiefers in Bayern. Pars 1: Tarsophlebia, Isophlebia, Stenophlebia, Anax	Palaeontographica		15	57	96
H.	Hagen				1882	Ueber Psociden in Bernstein	Entomologische Zeitung		43	217	237
H. A.	Hagen				1882	Beiträge zur Monographie der Psociden	Entomologische Zeitung		43	265	300
H. A.	Hagen				1883	Beiträge zur Monographie der Psociden. Familie Atropina	Entomologische Zeitung		44	285	332
H. A.	Hagen				1885	Monograph of the Embidina	The Canadian Entomologist		17	171	178
J. P. W.	Hall	R. K.	Robbins	D. J. Harvey	2004	Extinction and biogeography in the Caribbean: new evidence from a fossil riodinid butterfly in Dominican amber	The Royal Society		271	797	801
T. G.	Halle				1911	On the geological structure and history of the Falkland Islands	Bulletin of the Geological Institute of the University Uppsala		11	115	229
K. G. A.	Hamilton				1971	A remarkable fossil homopteran from Canadian Cretaceous amber representing a new family	The Canadian Entomologist		103	943	946
K. G. A.	Hamilton				1990	Insects from the Santana Formation, Lower Cretaceous, of Brazil. Chapter 6: Homoptera	Bulletin of the American Museum of Natural History		195	82	122
K. G. A.	Hamilton				1992	Lower Cretaceous Homoptera from the Koonwarra Fossil Bed in Australia, with a New Superfamily and Synopsis of Mesozoic Homoptera	Annals of the Entomological Society of America		85	423	430
P.	Hammond	A.	Morgan	A. V. Morgan	1979	On the gibbulus group of Anotylus, and fossil occurrence of Anotylus gibbulus (Staphylinidae)	Systematic Entomology		4	215	221
A.	Handlirsch				1904	Les insectes houillers de la Belgique	Mémoires du Musée Royal d'Histoire Naturelle de Belgique		3	1	20
A.	Handlirsch				1904	Über einige Insektenreste aus der Permformation russlands	Memoires de l'Academie imperiale des sciences de St.-Petersbourg		16	1	8
A.	Handlirsch				1906	A new Blattoid from the Cretaceous formation of North America	Proceedings of the United States National Museum		29	655	656
A.	Handlirsch				1906	Die Fossilen Insekten und die Phylogenie der Rezenten Formen, parts I-IV	Ein Handbuch fur Palaontologen und Zoologen			1	640
A.	Handlirsch				1906	Revision of American Paleozoic insects	Proceedings of the United States National Museum		29	661	820
A.	Handlirsch				1907	Die Fossilen Insekten und die Phylogenie der Rezenten Formen, parts V-VII	Ein Handbuch fur Palaontologen und Zoologen			641	1120
A.	Handlirsch				1908	Die Fossilen Insekten und die Phylogenie der Rezenten Formen, parts VIII-IX	Ein Handbuch fur Palaontologen und Zoologen			1120	1430
A.	Handlirsch				1908	Ein tierischer Rest aus dem Oberrotliegenden, in Zur Kenntnis der Flora der Saarbrücker Schichten und des pfälzischen Oberrotliegenden	Geognostischen Jahresheften		1907	183	243
A.	Handlirsch				1909	Ein neues fossiles Insekt aus den permischen Kupferschiefern der Kargala- Steppe ( Orenburg )	Mitteilungen der Geologischen Gesellschaft in Wien		2	382	383
A.	Handlirsch				1909	Über die fossilen Insekten aus dem mittleren Oberkarbon des Königreiches Sachsen	Mitteilungen der Geologischen Gesellschaft in Wien		2	373	381
A.	Handlirsch				1909	Zur Phylogenie und Flügelmorphologie der Ptychopteriden (Dipteren)	Annalen des Kaiserlich-Königlichen Naturhistorischen Hofmuseums		23	263	272
A.	Handlirsch				1910	Canadian fossil Insects. 5. Insects from the Tertiary lake deposits of the southern interior of British Columbia, collected by Mr. Lawrence M. Lambe	Contributions to Canadian Palaeontology		2	93	129
A.	Handlirsch				1910	Das erste fossile Insekt aus dem Miocän von Gotschee in Krain	Berliner Entomologische Zeitschrift		55	179	180
A.	Handlirsch				1910	Ein neuer Jura-Laufkäfer	Deutsche Entomologische National-Bibliothek		1	23
A.	Handlirsch				1910	Das erste fossile Insekt aus dem Oberkarbon Westfalens	Verhandlungen der Kaiserlich-Königlichen Zoologisch-Botanischen Gesellschaft in Wien		60	249	251
A.	Handlirsch				1911	New Paleozoic insects from the vicinity of Mazon Creek, Illinois	American Journal of Science, Series 4		31	297	326
A.	Handlirsch				1911	New Paleozoic insects from the vicinity of Mazon Creek, Illinois	American Journal of Science, Series 4		31	353	377
A.	Handlirsch				1912	Über Insektenreste aus der Trias Frankens	Abhandlungen der Naturhistorischen Gesellschaft zu Nürnberg		18	79	82
A.	Handlirsch				1918	Fossile Ephemeridenlarven aus dem Buntsandstein der Vogesen	Verhandlungen der Zoologisch-Botanischen Gesellschaft in Wien		68	112	114
A.	Handlirsch				1919	Revision der Paläozoischen Insekten	Denkschriften der Akademie Wissenschaften, Mathematisch-Naturwissenschaftliche Klasse		96	511	592
A.	Handlirsch				1919	Eine neue Kalligrammide (Neuroptera) aus dem Solnhofener Plattenkalke	Senckenbergiana		1	61	63
A.	Handlirsch				1920	Palaeontologie	Handbuch der Entomologie	C. Schröder	3	117	208
A.	Handlirsch				1920	Beiträge zur Kenntnis der palaeozoischen Blattarien	Sitzungsberichte der Akademie der Wissenschaften in Wien, Mathematisch-naturwissenschaftliche Klasse		129	431	461
A.	Handlirsch				1921	Palaeontologie	Handbuch der Entomologie	C. Schröder	3	209	304
A.	Handlirsch				1922	Insecta Palaeozoica	Fossilium Catalogus I: Animalia		16	1	230
A.	Handlirsch				1937	Neue Untersuchungen über die fossilen Insekten mit Ergänzungen und Nachträgen sowie Ausblicken auf phylogenetische, palaeogeographische und allgemein biologische Probleme. I. Teil	Annalen des Naturhistorischen Museums in Wien		48	1	140
A.	Handlirsch				1939	Neue Untersuchungen über die fossilen Insekten mit Ergänzungen und Nachträgen sowie Ausblicken auf phylogenetische, palaeogeographische und allgemein biologische Probleme. II Teil	Annalen des Naturhistorischen Museums in Wien		49	1	240
E.	Handschin				1926	Revision der Collembolen des baltischen Bernsteins	Entomologische Mitteilungen		15	211	223
E.	Handschin				1926	Revision der Collembolen des baltischen Bernsteins	Entomologische Mitteilungen		15	330	342
E.	Handschin				1926	Revision der Collembolen des baltischen Bernsteins	Entomologische Mitteilungen		15	161	185
E.	Handschin				1937	Fossile Insekten aus Siebenbürgen	Mitteilungen der Schweizerischen Entomologischen Gesellschaft		17	25	29
E.	Handschin				1944	Insekten aus den Phosphoriten des Quercy	Schweizerische Paläontologische Abhandlungen		64	1	23
J. T.	Hannibal	R. M.	Feldmann		1981	Systematics and functional morphology of oniscomorph millipedes (Arthropoda: Diplopoda) from the Carboniferous of North America	Journal of Paleontology		55	730	746
J. T.	Hannibal	A. J.	Lerner	K. E. Zeigler, S. G. Lucas	2004	A juliform milliped from the upper Pennsylvanian (Virgilian) Bursum Formation, Carrizo Arroyo, of central New Mexico	Carboniferous-Permian transition, New Mexico Museum of Natural History and Science Bulletin	S. G. Lucas, K. E. Zeigler	25	211	213
R.	Hantke				1954	Die fossile Flora der obermiozänen Oehninger-Fundstelle Schrotzburg (Schienerberg, Süd-Baden)	Denkschriften der Schweizerischen Naturforschenden Gesellschaft		80	31	118
J. Y.	Hao	K. Q.	Dong	D. Ren	2009	Middle Jurassic Eoptychopteridae from Daohugou, Inner Mongolia, China (Insecta, Diptera, Eoptychopteridae)	Acta Zootaxonomica Sinica		34	106	110
J. Y.	Hao	D.	Ren		2009	Two new fossil species of Limoniidae (Diptera: Nematocera) from the Middle Jurassic of Northeastern, China	Entomological News		120	171	178
J. Y.	Hao	D.	Ren	C. K. Shih	2009	New fossils of Eoptychopteridae (Diptera) from the Middle Jurassic of northeastern China	Acta Geologica Sinica		83	222	228
J. Y.	Hao	D.	Ren		2009	Middle Jurassic Protopleciidae from Daohougou, Inner Mongolia, China (Insecta, Diptera)	Acta Zootaxonomica Sinica		34	554	559
R. E.	Harbach	D.	Greenwalt		2012	Two Eocene species of Culiseta (Diptera: Culicidae) from the Kishenehn Formation in Montana	Zootaxa		3530	25	34
D. E.	Hardy				1971	A new Plecia (Diptera: Bibionidae) from Mexican amber	University of California Publications in Entomology		63	65	67
O.	Harger				1874	Notice of a new fossil spider from the Coal Measures of Illinois	American Journal of Science and Arts, Third Series		7	219	223
A. C.	Harris				1983	An Eocene larval insect fossil (Diptera: Bibionidae) from North Otago, New Zealand	Journal of the Royal Society of New Zealand		13	93	105
A. C.	Harris	J. M.	Bannister	D. E. Lee	2007	Fossil scale insects (Hemiptera, Coccoidea, Diaspididae) in life position on an angiosperm leaf from an early Miocene lake deposit, Otago, New Zealand	Journal of the Royal Society of New Zealand		37	1	13
A. C.	Harris	J. I.	Raine		2002	A sclerite from a late Cretaceous moth (Insecta: Lepidoptera) from Rakaia Gorge, Canterbury, New Zealand	Journal of the Royal Society of New Zealand		32	457	462
K.	Harz				1967	Zur Heuschrecken-Fauna des Pliozäns von Willershausen	Bericht der Naturhistorischen Gesellschaft zu Hannover		111	57	60
E.	Hassencamp				1860	Ueber fossile Insekten der Rhön	Würzburger Naturwissenschaftliche Zeitschrift		1	78	81
M. H.	Hatch				1927	A revision of fossil Gyrinidae	Bulletin of the Brooklyn Entomological Society		22	89	96
H.	Haubold	A.	Allen	T. P. Atkinson, R. J. Buta, J. A. Lacefield, S. C. Minkin, B. A. Relihan	2005	Interpretation of the tetrapod footprints from the early Pennsylvanian of Alabama	Pennsylvanian Footprints in the Black Warrior Basin of Alabama			75	111
J.	Haudour	D.	Laurentiaux	J. Sarrot-Reynauld	1960	Présence d'ailes d'insectes dans le bassin houiller de La Mure (Isère)	Travaux du Laboratoire de Géologie de Grenoble		36	133	141
C.	Haug	D. E. G.	Briggs	D. G. Mikulic, J. Kluessendorf, J. T. Haug	2014	The implications of a Silurian and other thylacocephalan crustaceans for the functional morphology and systematic affinities of the group	BMC Evolutionary Biology		14	1	15
J. T.	Haug	C. W.	Hädicke	C. Haug, M. K. Hörnig	2015	A possible hatchling of a jumping bristletail in 50 million years old amber	Neues Jahrbuch für Geologie und Paläontologie, Abhandlungen		278	191	199
J. T.	Haug	C. C.	Labandeira	J. A. Santiago-Blay, C. Haug, S. Brown	2015	Life habits, hox genes, and affinities of a 311 million-year-old holometabolan larva	BMC Evolutionary Biology		15	1	10
J. T.	Haug	A.	Leipner	T. Wappler, C. Haug	2013	Palaeozoic insect nymphs: new finds from the Piesberg quarry (Upper Carboniferous, Germany)	Bulletin of Geosciences		88	779	791
S. H.	Haughton				1924	The fauna and stratigraphy of the Stormberg Series	Annals of the South African Museum		12	323	497
H.	Haupt				1944	Zur Kenntnis der Dryinidae III. (Hymenoptera – Sphecoidea). Über eine Bernstein-Dryinidae	Stettiner Entomologische Zeitung		105	90	94
H.	Haupt				1950	Die Käfer (Coleoptera) aus der eozänen Braunkohle des Geiseltales	Geologica		6	1	168
H.	Haupt				1952	Insektenfunde aus den Goldlauterer Schichten des Thüringer Waldes	Hallesches Jahrbuch für Mitteldeutsche Erdgeschichte		1	241	258
H.	Haupt				1956	Beitrag zur Kenntnis der eozänen Arthopodenfauna des Geiseltales	Nova Acta Leopoldina		18	1	89
M.	Hauser	E. M.	Fisher		2007	The identity of the fossil Psilocephala tarsalis (Statz, 1940) (Diptera: Asiloidea)	Zootaxa		1465	65	68
M.	Hauser	M. E.	Irwin		2005	A new remarkable Xestomyzinae (Insecta, Diptera, Therevidae) genus from Mexican amber	Zootaxa		1008	39	45
M.	Hauser	S. L.	Winterton		2007	A New Fossil Genus of Small-Headed Flies (Diptera: Acroceridae: Philopotinae) from Baltic Amber	Annals of the Entomological Society of America		100	152	156
T. J.	Hawkeswood	D.	Makhan	J. R. Turner	2009	Latridius jacquelinae sp. nov., a new scavenger beetle from Baltic amber (Coleoptera: Latridiidae)	Entomologische Zeitschrift		119	108	110
T. J.	Hawkeswood	D.	Makhan	J. R. Turner	2009	Anobium jacquelinae sp. nov., a new wood-boring beetle (Coleoptera: Anobiidae) from Baltic amber	Giornale Italiano di Entomologia		12	181	187
M.	Hayashi				1996	Insect fossil assemblage and paleoenvironments from the Early Pleistocene Bushi Formation in Saitama Prefecture, Japan	Earth Science (Chikyu Kagaku)		50	223	237
M.	Hayashi				1997	An extinct fossil species of the genus Plateumaris from the Lower Pleistocene in Saitama Prefecture, Japan (Coleoptera: Chrysomelidae: Donaciinae)	Earth Science (Chikyu Kagaku)		51	361	370
M.	Hayashi				1998	Early Pleistocene ground beetles (Coleoptera: Carabidae) from the Ookui Formation in Nagano Prefecture, central Japan, and their biogeographical and paleoenvironmental significance	The Quaternary Research		37	117	129
M.	Hayashi				1999	Late Pliocene to Early Pleistocene donaciine fossils from the Uonuma Formation in Higashikubiki hills, Niigata Prefecture, Japan, with description of a new species (Coleoptera: Chrysomelidae: Donaciinae)	Bulletin of the Osaka Museum of Natural History		53	1	22
M.	Hayashi				2000	Late Pliocene to Early Pleistocene donaciine fossils from the Uonuma Formation (part II): a new Donacia from the Uonuma hills in Niigata Prefecture, Japan (Coleoptera: Chrysomelidae: Donaciinae)	Bulletin of the Osaka Museum of Natural History		54	31	48
M.	Hayashi				2001	Neogene donaciine fossils from Tamaniwa district, Yamagata Prefecture, Japan, with description of a new species (Coleoptera: Chrysomelidae: Donaciinae)	Bulletin of the Osaka Museum of Natural History		55	7	14
M.	Hayashi	S.	Shiyake	Y. Miyatake, D. Iwai	2003	Pleistocene fossil insects from the underground of Nagai Park, Osaka City, western Japan, with description of three donaciine leaf beetles (Coleoptera: Chrysomelidae)	Bulletin of the Osaka Museum of Natural History		57	39	45
M.	Hayashi	S.	Shiyake		2009	Pleistocene fossil insects from Tokachi, Hokkaido, north Japan	Bulletin of the Mizunami Fossil Museum		35	101	104
M.	Hayashi	K.	Yahiro	E. Kitabayashi	2001	Middle Pleistocene insects from the Tsumori Formation in Mashiki-machi, Kumamoto Prefecture, Japan	Bulletin of the Mizunami Fossil Museum		28	239	243
M.	Hayashi	K.	Yahiro	E. Kitabayashi	2002	Late Pleistocene insects from the Mizozono Formation in Yoshimatsu-cho, Kagoshima Prefecture, Japan	Bulletin of the Mizunami Fossil Museum		29	161	168
M.	Hayashi	K.	Yahiro	E. Kitabayashi	2003	Fossil insects and their paleoenvironments of the Pliocene Tsubusagawa Formation in Ajimu Basin, Oita Prefecture, Kyushu, Japan	Bulletin of the Mizunami Fossil Museum		30	167	173
M.	Hayashi	K.	Yahiro	E. Kitabayashi	2004	Early Pleistocene fossil insects from the Oyama Formation at Oyama-machi, Oita Prefecture, Kyushu, Japan	Bulletin of the Mizunami Fossil Museum		31	69	72
M.	Hayashi	K.	Yahiro	N. Kitamura, E. Kitabayashi	2004	Middle Pleistocene fossil insects from the Tsumori Formation of Mashiki-machi&#65292
M.	Hayashi	K.	Yahiro	E. Kitabayashi	2005	Middle Pleistocene fossil insects from the Hirabaru Formation of Kitsuki City, Oita Prefecture, Kyushu, Japan	Bulletin of the Mizunami Fossil Museum		32	227	234
M.	Hayashi	K.	Yahiro	E. Kitabayashi	2008	Middle Pleistocene fossil insects from the Yoshino Formation of Kawachimachi, Kumamoto City, Kyushu, Japan	Bulletin of the Mizunami Fossil Museum		34	95	98
M.	Hayashi	K.	Yahiro	E. Kitabayashi	2008	Middle Pleistocene fossil insects from the Saijo Formation of Higashi-hiroshima City, Hiroshima Prefecture, Japan	Bulletin of the Mizunami Fossil Museum		34	89	93
M.	Hayashi	K.	Yahiro	E. Kitabayashi	2009	Middle Pleistocene fossil insects from the Nogami Formation of Kokonoe, Oita Prefecture, Kyushu, Japan	Bulletin of the Mizunami Fossil Museum		35	105	110
S. W.	Heads				2006	A new caddisfly larval case (Insecta, Trichoptera) from the Lower Cretaceous Vectis Formation (Wealden Group) of the Isle of Wight, southern England	Proceedings of the Geologists' Association		117	307	310
S. W.	Heads				2008	The first fossil Proscopiidae (Insecta, Orthoptera, Eumastacoidea) with comments on the historical biogeography and evolution of the family	Palaeontology		51	499	507
S. W.	Heads				2008	A new species of Yuripopovia (Coleorrhyncha: Progonocimicidae) from the Early Cretaceous of the Isle of Wight	British Journal of Entomology and Natural History		21	247	253
S. W.	Heads				2009	A new pygmy mole cricket in Cretaceous amber from Burma (Orthoptera: Tridactylidae)	Denisia		26	75	82
S. W.	Heads				2009	New pygmy grasshoppers in Miocene amber from the Dominican Republic (Orthoptera: Tetrigidae)	Denisia		26	69	74
S. W.	Heads				2010	New Tridactyloidea in Miocene amber from the Dominican Republic (Orthoptera: Caelifera)	Annales de la Société Entomologique de France		46	204	210
S. W.	Heads				2010	The first fossil spider cricket (Orthoptera: Gryllidae: Phalangopsinae): 20 million years of troglobiomorphosis or exaptation in the dark?	Zoological Journal of the Linnean Society		158	56	65
S. W.	Heads	L.	Leuzinger		2011	On the placement of the Cretaceous orthopteran Brauckmannia groeningae from Brazil, with notes on the relationships of Schizodactylidae (Orthoptera, Ensifera)	ZooKeys		77	17	30
S. W.	Heads	D. M.	Martill	R. F. Loveridge	2005	An exceptionally preserved antlion (Insecta, Neuroptera) with colour pattern preservation from the Cretaceous of Brazil	Palaeontology		48	1409	1417
S. W.	Heads	D.	Penney	D. I. Green	2012	A new fossil cricket of the genus Proanaxipha in Miocene amber from the Dominican Republic (Orthoptera, Gryllidae, Pentacentrinae)	ZooKeys		229	111	118
S. W.	Heads	M. J.	Thomas	Y. Wang	2014	A remarkable new pygmy grasshopper (Orthoptera, Tetrigidae) in Miocene amber from the Dominican Republic	ZooKeys		429	87	100
S. W.	Heads	Y.	Wang		2013	First fossil record of Melanoplus differentialis (Orthoptera: Acrididae: Melanoplinae)	Entomological News		123	33	37
O.	Heer				1847		Die Insektenfauna der Tertiärgebilde von Oeningen und von Radoboj in Croatien. Erster Theil: Käfer			1	229
O.	Heer				1849		Die Insektenfauna der Tertiärgebilde von Oeningen und von Radoboj in Croatien. Zweiter Theil: Henschrecken, Florfliegen, Aderflügler, Schmetterlinge und Fliegen			1	264
O.	Heer				1852	Die Lias-Insel des Aargau's	Zwei Geologische Vorträge Gehalten im März 1852		1	1	15
O.	Heer				1853		Die Insektenfauna der Tertiärgebilde von Oeningen und von Radoboj in Croatien. Dritte Theil: Rhynchoten			1	138
O.	Heer				1853	Beschreibung der angeführten Pflanzen und Insekten	Neue Denkschriften der Allgemeinen Schweizerischen Gesellschaft für die Gesammten Naturwissenschaften		13	115	135
O.	Heer				1856	Ueber die fossilen Insekten von Aix in der Provence	Vierteljahrsschrift der Naturforschenden Gesellschaft in Zürich		1	1	40
O.	Heer				1860	Ueber die fossilen Calosomen	Programm der Eidgenössisches Polytechnischen Schule für das Schuljahr 1860/61			1	10
O.	Heer				1862	Beiträge zur Insektenfauna Oeningens: Coleoptera. Geodephagen, Hydrocanthariden, Gyriniden, Brachelytren, Clavicornen, Lamellicornen und Buprestiden	Natuurkundige Verhandelingen van de Hollandsche Maatschappij der Wetenschappen te Haarlem		16	1	90
O.	Heer				1862	On the fossil flora of Bovey Tracey	Philosophical Transactions of the Royal Society of London		152	1039	1086
O.	Heer				1864	Ueber die fossilen Kakerlaken	Vierteljahrsschrift der Naturforschenden Gesellschaft in Zürich		9	273	302
O.	Heer				1865		Die Urwelt der Schweiz			1	622
O.	Heer				1867	Fossile Hymenopteren aus Oeningen und Radoboj	Neue Denkschriften der Allgemeinen Schweizerischen Gesellschaft für die Gesammten Naturwissenschaften		22	1	42
O.	Heer				1868	Fossile Insecten von Nordgrönland	Flora Fossilis Arctica: Die Fossile Flora der Polarländer		1	129	130
O.	Heer				1868	Miocene Flora von Island	Flora Fossilis Arctica: Die Fossile Flora der Polarländer		1	139	155
O.	Heer				1869	Flora fossilis Alaskana. Fossile flora von Alaska	Kongliga Svenska Vetenskaps-Akademiens Handlingar		8	1	41
O.	Heer				1869	Contributions to the fossil flora of north Greenland, being a description of the plants collected by Mr. Edward Whymper during the summer of 1867	Philosophical Transactions of the Royal Society of London		159	445	488
O.	Heer				1870	Die Miocene flora und fauna Spitzbergens	Kongliga Svenska Vetenskaps-Akademiens Handlingar		8	1	98
O.	Heer				1874	Die Kreide-Flora der arctischen Zone, gegru&#776
O.	Heer				1874	Nachträge zur Miocenen flora Grönlands, enthaltend die von der Schwedischen expedition in sommer 1870 gesammelten Miocenen pflanzen	Kongliga Svenska Vetenskaps-Akademiens Handlingar		13	1	29
O.	Heer				1877		Flora Fossilis Helvetiae. Die Vorweltliche Flora der Schweiz			1	182
O.	Heer				1878	Ueber einige Insektenreste aus der raetischen Formation Schonens	Geologiska Föreningens i Stockholm Förhandlinger		4	192	197
O.	Heer				1878	Die Miocene Flora des Grinnell-Landes gegründet auf die von Capitan H.E. Feilden und Dr. E. Moss in der Nähe des Kap Murchison gesammelten fossilen Pflanzen	Flora Fossilis Arctica: Die Fossile Flora der Polarländer		5	1	38
O.	Heer				1878	Primitiae florae fossilis sachalinensis	Mémoires de l'Académie Impériale des Sciences de St. Pétersbourg, VIIe Série		25	1	61
O.	Heer				1879		Die Urwelt der Schweiz, Zweite Auflage			1	713
O.	Heer				1883	Ueber die fossilen Insekten Grönlands	Flora Fossilis Grönlandica. Die Fossile Flora Grönlands			143	148
H.	Heggemann	R.	Kohring	T. Schlüter	1990	Fossil plants and arthropods from the Phra Wihan Formation, presumably Middle Jurassic, of northern Thailand	Alcheringa		14	311	316
O. E.	Heie				1967	Studies on fossil aphids (Homoptera: Aphidoidea), especially in the Copenhagen collection of fossils in Baltic amber	Spolia Zoologica Musei Hauniensis		26	1	274
O. E.	Heie				1968	Pliocene aphids from Willershausen (Homoptera: Aphidoidea)	Beihefte zu den Berichten der Naturhistorischen Gesellschaft zu Hannover		67	25	39
O. E.	Heie				1969	Aphids in the Berendt collection of amber fossils in Berlin (Homoptera: Aphidoidea)	Deutsche Entomologische Zeitschrift		16	175	183
O. E.	Heie				1969	The Baltic amber Aphidoidea of the Geologisches Staatsinstitut of Hamburg	Mitteilungen aus dem Geologisch-Paläontologischen Institut der Universität Hamburg		38	143	151
O. E.	Heie				1970	Lower Eocene aphids (Insecta) from Denmark	Bulletin of the Geological Society of Denmark		20	162	168
O. E.	Heie				1971	The rediscovered types of the fossil aphids described by Germar and Berendt in 1856	Deutsche Entomologische Zeitschrift		18	251	264
O. E.	Heie				1972	Some new fossil aphids from Baltic amber in the Copenhagen collection (Insecta, Homoptera, Aphididae)	Steenstrupia		2	247	262
O. E.	Heie				1976	Taxonomy and phylogeny of the fossil family Elektraphididae Steffan, 1968 (Homoptera: Aphidoidea) with a key to the species and description of Schizoneurites obliquus n. sp.	Entomologica Scandinavica		7	53	58
O. E.	Heie				1989	Fossil aphids (Insecta, Homoptera) from the Tertiary deposits of Bolshaya Svetlovodnaya, the U.S.S.R.	Entomologica Scandinavica		19	475	488
O. E.	Heie				1990	Recent advances in palaeoaphidology	Acta Phytopathologica et Entomologica Hungarica		25	253	260
O. E.	Heie				1993	Insects from the Fur-Formation in Denmark (Mo-clay, upper Paleocene/lowermost Eocene?). 8. Aphidoidea (Homoptera)	Meyniana		45	57	64
O. E.	Heie				1996	Palaeoaphididae and Tajmyraphididae in Cretaceous amber from Alberta, Canada (Hemiptera: Aphidinea)	Annals of the Upper Silesian Museum, Entomology		2015-07-06	97	103
O. E.	Heie				2006	Fossil aphids (Hemiptera: Sternorrhyncha) from Canadian Cretaceous amber and from the Miocene of Nevada	Insect Systematics & Evolution		37	91	104
[truncated: 4,341 more rows]
